# Supplementary material for: How and Why Men and Women Differ in Their Microbiomes: Medical Ecology and Network Analyses of the Microgenderome
Source: Adv Sci (Weinh). 2019 Oct 23;6(23):1902054. doi: 10.1002/advs.201902054 (PMC6891928; doi:10.1002/advs.201902054)
Supplement: Supplementary file 3 — Supplementary [file ADVS-6-1902054-s003.xlsx]

## Sheet: Note
This Excel file “Microgenderome-OSI-File-C.xlsx” contains the following OSI tables: Tables S1-2, S1-3, S2-3, S3-1, S4-1, S5-6, S6-4, S6-5

## Sheet: Table S1-2
Table S1-2. The mean and standard error of the species diversity (in the Hill numbers) of 5 main phyla for the male and female at each of the 15 microbiome sites, the results (d-statistic and p-value) for the effect-size test on diversity, as well as the results of Wilcoxon test (the highlighted cells contain significant differences with p-value<0.05)
Sample site		Gender	Mean & Std Error	Actinobacteria					Bacteroidetes					Firmicutes					Fusobacteria					Proteobacteria
				q=0	q=1	q=2	q=3		q=0	q=1	q=2	q=3		q=0	q=1	q=2	q=3		q=0	q=1	q=2	q=3		q=0	q=1	q=2	q=3
Airways	Anterior nares	Male	Mean	569.921	200.039	83.5052	53.4378		28.2921	16.4934	11.4968	9.28966		164.213	33.2435	13.3312	9.12884		2.44944	2.68232	1.97918	1.84945		22.6966	8.90591	6.02178	4.97895
			Std. Err.	342.06	102.503	58.5823	43.1386		38.5738	22.5291	15.6422	12.2788		101.425	26.1832	13.932	9.10955		4.35893	3.32389	3.13549	2.85658		17.9845	8.68357	6.10316	4.68627
		Female	Mean	475.806	168	64.8382	40.2357		24.0278	15.1096	10.8808	8.93188		174.431	31.2824	12.2621	8.56407		2.88889	2.76334	1.85072	1.66872		24.3194	10.1628	6.84087	5.66049
			Std. Err.	308.418	123.403	56.9709	37.3426		30.7859	14.795	10.4664	8.44733		116.886	28.3648	13.1013	8.7753		5.14181	3.3629	2.92703	2.57319		22.3057	9.22062	6.36957	5.05617
		Male vs. Female	Cohen's d	0.38	0.38	0.4	0.4		0.09	-0.03	-0.02	-0.02		-0.01	0.13	0.12	0.11		-0.04	-0.03	0.04	0.05		-0.01	-0.13	-0.11	-0.11
			p-value of d	0.02	0.02	0.01	0.01		0.58	0.84	0.9	0.9		0.93	0.41	0.45	0.51		0.78	0.87	0.82	0.75		0.96	0.42	0.5	0.51
			p-value of Wilcoxon test	0.194004	0.0164524	0.100774	0.135504		0.944387	0.402049	0.0515866	0.0523089		0.571319	0.379462	0.460271	0.5686		0.986838	0.846999	0.850567	0.979694		0.921424	0.432213	0.27901	0.297918
Gut	Stool	Male	Mean	1.61053	1.78626	1.33788	1.28822		313.979	79.4977	33.0812	22.1348		309.768	107.127	44.3561	28.9438		0.273684	1.08815	0.265388	0.264887		15.8105	5.88209	3.93099	3.35521
			Std. Err.	2.08487	1.5009	1.5984	1.50958		115.109	39.4447	21.2541	14.7115		215.167	61.3063	25.5849	17.0703		0.659499	0.348277	0.642284	0.641555		12.6477	4.05679	2.70868	2.23801
		Female	Mean	1.95652	2.16994	1.61092	1.52394		264.283	66.0224	28.5171	19.5233		298.967	109.726	47.7521	31.0074		0.119565	1.02035	0.11715	0.116431		13.3913	5.24909	3.66631	3.15702
			Std. Err.	2.91986	2.15805	2.12961	1.97835		122.007	34.368	17.7365	12.4462		222.963	68.5791	30.6685	19.62		0.415163	0.195143	0.398534	0.393711		12.6924	4.62564	3.12114	2.53628
		Male vs. Female	Cohen's d	-0.03	-0.18	-0.04	-0.03		0.45	0.37	0.23	0.19		0.06	-0.01	-0.08	-0.08		0.27	0.25	0.27	0.27		0.23	0.21	0.13	0.12
			p-value of d	0.81	0.21	0.8	0.84		0	0.01	0.12	0.2		0.67	0.94	0.57	0.56		0.07	0.09	0.07	0.07		0.12	0.15	0.36	0.42
			p-value of Wilcoxon test	0.986565	0.610965	0.104291	0.104489		0.000913288	0.0313585	0.214321	0.267279		0.731437	0.94506	0.616158	0.621875		0.0920531	0.0356914	0.165141	0.165141		0.0782939	0.0650189	0.106429	0.141514
Oral	Keratinized gingiva	Male	Mean	48.6596	29.9842	19.4993	15.063		109.585	35.8138	17.895	12.883		335.202	55.5984	19.2873	13.2076		19.9681	10.4727	7.19929	5.89054		117.979	32.6509	15.4787	11.2797
			Std. Err.	65.0078	34.9971	20.6518	14.8429		74.6166	21.6521	11.2268	7.93663		156.877	29.2359	12.3721	8.14259		18.2347	8.1882	5.61613	4.39737		66.9861	17.033	10.0988	7.65255
		Female	Mean	38.4713	27.3279	19.4166	15.463		94.8391	33.4268	18.0051	13.4885		359.77	63.7468	21.9426	14.5648		17.4253	10.0843	7.13511	5.95777		91.1379	28.9828	14.2287	10.3653
			Std. Err.	44.5606	29.1096	19.2572	14.2161		69.1232	22.3666	12.3598	9.13591		143.799	43.0832	16.4148	9.91465		20.5679	8.91666	5.92331	4.72973		51.5768	16.9643	9.69057	7.0907
		Male vs. Female	Cohen's d	0.1	0.04	-0.04	-0.07		0.22	0.14	0.01	-0.05		-0.21	-0.18	-0.15	-0.13		0.21	0.09	0.08	0.06		0.44	0.25	0.16	0.15
			p-value of d	0.51	0.8	0.77	0.62		0.14	0.36	0.95	0.73		0.17	0.23	0.32	0.4		0.16	0.55	0.61	0.71		0	0.1	0.28	0.3
			p-value of Wilcoxon test	0.786124	0.989784	0.815313	0.98294		0.182943	0.422471	0.908447	0.834683		0.196371	0.444137	0.678093	0.733374		0.101063	0.480401	0.611058	0.434051		0.00933119	0.128381	0.490989	0.561973
	Buccal mucosa	Male	Mean	125.684	65.124	37.6638	27.0784		121.947	57.8767	32.1032	23.1304		427.063	80.0304	24.4565	15.6225		34.9263	20.4343	13.5282	10.751		125.589	44.4743	20.9331	14.6967
			Std. Err.	93.605	40.9196	23.4848	16.4497		83.3276	36.1433	20.5098	14.9316		181.632	43.4884	17.946	11.2087		26.2067	12.2	7.96322	6.39506		65.4254	21.1723	11.9558	8.93898
		Female	Mean	112.33	68.3163	42.7873	31.0191		131.068	58.9147	31.1719	22.302		451.318	94.5544	32.3694	20.3791		34.2386	21.5872	14.8657	11.8843		111.455	46.6373	24.5834	17.8681
			Std. Err.	75.711	44.2621	28.63	20.2306		107.863	34.0727	18.6057	14.0721		193.582	62.2597	28.1796	16.5812		27.5138	14.689	9.48704	7.49271		63.5704	28.6769	18.7	14.0865
		Male vs. Female	Cohen's d	0.12	-0.05	-0.14	-0.16		-0.08	-0.06	0	0.02		-0.16	-0.24	-0.3	-0.31		0.07	-0.02	-0.08	-0.1		0.22	-0.03	-0.17	-0.21
			p-value of d	0.43	0.75	0.34	0.28		0.58	0.69	0.98	0.87		0.28	0.11	0.04	0.04		0.62	0.9	0.58	0.49		0.15	0.81	0.24	0.15
			p-value of Wilcoxon test	0.516075	0.708202	0.271622	0.194507		0.982172	0.744886	0.652793	0.575082		0.524237	0.335946	0.226559	0.189983		0.655893	0.804759	0.257897	0.207322		0.127585	0.932112	0.751235	0.558451
	Hard palate	Male	Mean	165.033	87.9601	50.2512	35.7488		171.185	72.0308	37.7936	26.8633		457.326	119.077	45.2871	29.1489		35.8804	19.5323	12.5367	9.80733		118.217	39.9835	18.635	13.1195
			Std. Err.	122.842	49.2476	26.285	19.0474		99.8053	32.4383	20.712	15.8655		225.657	47.5159	28.7828	19.9411		26.7832	11.8965	6.95082	5.1496		59.8031	19.6832	11.5469	8.30796
		Female	Mean	149.86	86.8072	51.3579	36.7108		152.814	67.6386	36.6063	26.4021		439.849	119.716	43.4948	27.2883		29.6628	17.8893	12.5087	10.2044		97.5465	37.3119	19.1932	13.9497
			Std. Err.	100.305	55.4893	32.4977	23.1298		85.5947	30.1154	17.1715	12.9067		191.039	58.3887	28.7392	18.683		19.8368	10.5971	7.93816	6.63866		52.2459	21.7109	13.55	10.1013
		Male vs. Female	Cohen's d	0.19	0.12	0.08	0.07		0.2	0.13	0.03	0		0.09	0.06	0.09	0.11		0.23	0.15	0.05	-0.01		0.38	0.16	0.01	-0.03
			p-value of d	0.2	0.43	0.58	0.63		0.18	0.37	0.83	0.98		0.55	0.71	0.56	0.46		0.13	0.31	0.75	0.97		0.01	0.28	0.93	0.85
			p-value of Wilcoxon test	0.828311	0.945461	0.442909	0.409614		0.338213	0.489359	0.933884	0.738913		0.993032	0.801204	0.756741	0.573931		0.252533	0.521912	0.829505	0.98318		0.0194864	0.211221	0.777283	0.566558
	Palatine tonsils	Male	Mean	138.83	85.4773	52.4994	37.7987		229.266	82.6497	39.1091	26.627		389.202	120.846	48.6843	31.2068		72.117	26.7844	14.5283	10.7801		113.681	31.3051	14.2367	10.2389
			Std. Err.	125.34	61.6604	34.709	24.4081		116.144	35.9503	21.0161	15.1111		206.078	40.2571	21.9487	15.5165		39.0992	12.6741	7.61723	5.7649		66.6361	22.2073	12.7034	9.34573
		Female	Mean	123.587	76.9639	47.277	33.691		209.141	82.4285	39.9556	27.1423		381.609	129.103	55.8263	36.4996		59.5109	25.44	15.0359	11.5129		96.6413	32.5516	15.5486	11.1047
			Std. Err.	83.5168	49.3732	28.8491	19.7645		108.074	30.9761	17.9561	13.1003		164.687	51.451	30.3763	21.4666		33.938	12.0739	8.04151	6.18656		50.1035	19.672	11.414	8.21375
		Male vs. Female	Cohen's d	0.04	0.09	0.1	0.12		0.18	-0.03	-0.08	-0.07		0	-0.14	-0.21	-0.23		0.31	0.09	-0.06	-0.12		0.25	-0.1	-0.17	-0.17
			p-value of d	0.76	0.56	0.48	0.41		0.22	0.86	0.59	0.63		0.97	0.36	0.15	0.12		0.04	0.53	0.66	0.42		0.09	0.48	0.25	0.26
			p-value of Wilcoxon test	0.818999	0.496705	0.35142	0.309866		0.311534	0.921881	0.508941	0.523137		0.822186	0.477946	0.266675	0.229608		0.0135268	0.469538	0.66482	0.383924		0.0912168	0.36869	0.103552	0.0750535
	Saliva	Male	Mean	99.4713	63.73	39.1186	28.3867		232.069	102.41	53.6044	37.0717		315.379	116.384	52.442	35.0051		45.3563	24.7289	15.1337	11.4938		141.759	46.1046	21.0575	14.6847
			Std. Err.	86.5634	50.5676	29.8819	21.4624		138.05	47.7275	28.0719	20.6842		180.146	52.6443	26.8578	18.8836		30.4551	14.4601	8.74756	6.61166		76.8857	31.0366	17.6564	12.6484
		Female	Mean	110.213	73.2719	44.9095	31.8669		247.733	113.168	58.3916	40.3022		368.773	140.977	63.291	41.7145		49.1067	28.5813	18.0643	13.7891		150.32	50.2777	22.1062	15.1233
			Std. Err.	75.2273	47.5363	29.3845	20.8892		138.246	45.3683	25.2188	18.6453		178.178	54.3403	28.6145	20.8437		31.5083	15.8118	10.5984	8.28053		79.5059	30.039	14.3497	9.93602
		Male vs. Female	Cohen's d	-0.23	-0.27	-0.26	-0.22		-0.14	-0.25	-0.21	-0.2		-0.31	-0.43	-0.38	-0.33		-0.14	-0.25	-0.28	-0.28		-0.12	-0.16	-0.12	-0.1
			p-value of d	0.14	0.09	0.1	0.16		0.36	0.12	0.19	0.21		0.05	0.01	0.02	0.04		0.37	0.12	0.08	0.08		0.46	0.33	0.44	0.52
			p-value of Wilcoxon test	0.118682	0.0733931	0.23461	0.356885		0.293854	0.140322	0.198349	0.205674		0.0532208	0.0050884	0.0148813	0.0431658		0.496326	0.112853	0.161285	0.171419		0.565685	0.301658	0.324888	0.377346
	Subgingival plaque	Male	Mean	223	103.872	53.9795	36.7146		238.958	80.019	36.1389	24.6236		217.232	72.0282	32.1662	22.0298		88.1895	37.894	21.347	15.8026		120.305	32.1437	15.1481	11.0489
			Std. Err.	127.341	56.0975	31.9508	22.3141		138.762	41.9251	21.9733	15.2758		125.437	30.878	16.527	12.2042		54.1378	21.4506	13.1895	9.75535		62.1108	16.2241	9.45521	6.96448
		Female	Mean	207.045	100.137	52.9428	36.1131		235.386	82.3985	37.7956	25.6354		232.83	84.3958	39.1492	26.6154		87.5455	34.6672	18.9295	14.0302		107.261	31.3525	15.1318	11.1027
			Std. Err.	120.992	52.3175	29.4031	20.5611		137.533	39.6054	19.8308	13.4815		123.429	40.3725	21.9576	15.1871		53.5721	19.5128	11.6268	8.74608		51.8675	15.774	11.1787	8.97317
		Male vs. Female	Cohen's d	0.1	0.05	0.02	0.01		0.01	-0.07	-0.12	-0.11		-0.15	-0.33	-0.33	-0.31		0	0.14	0.18	0.18		0.2	0.05	0.03	0.03
			p-value of d	0.51	0.75	0.92	0.93		0.95	0.62	0.43	0.44		0.32	0.03	0.03	0.04		1	0.33	0.24	0.23		0.17	0.74	0.85	0.83
			p-value of Wilcoxon test	0.351596	0.591774	0.777975	0.753941		0.683423	0.627964	0.382757	0.398168		0.381983	0.0990871	0.0718417	0.0671239		0.888926	0.388877	0.124296	0.109724		0.20827	0.47546	0.458357	0.409175
	Supragingival plaque	Male	Mean	271.344	114.665	54.2931	35.7872		211.219	72.0498	33.3808	22.857		212.927	63.7449	25.5949	17.1266		68.7083	28.2582	15.6922	11.7451		141.49	34.3548	15.3879	10.9778
			Std. Err.	128.896	54.4207	29.9358	20.8071		139.875	43.6748	22.0013	15.2659		116.525	30.791	15.7707	11.1561		55.6188	19.7299	10.4446	7.43561		66.6251	16.6521	9.15203	6.32731
		Female	Mean	250.86	117.584	59.6731	39.8653		210.215	77.3926	36.5462	25.1043		226.43	70.01	29.5067	19.8269		71.828	27.3186	14.894	11.116		125.495	37.104	17.526	12.6191
			Std. Err.	131.324	60.236	33.1289	22.5038		141.16	45.0059	22.7238	15.6625		113.639	38.2665	21.6527	14.8634		53.8699	17.6131	9.43414	6.70596		60.7217	17.481	8.97284	6.42602
		Male vs. Female	Cohen's d	0.17	-0.01	-0.11	-0.14		0	-0.13	-0.14	-0.14		-0.11	-0.14	-0.16	-0.17		-0.05	0.03	0.08	0.09		0.23	-0.16	-0.23	-0.25
			p-value of d	0.26	0.96	0.45	0.35		1	0.37	0.33	0.33		0.46	0.33	0.26	0.24		0.74	0.82	0.58	0.54		0.12	0.29	0.11	0.09
			p-value of Wilcoxon test	0.256619	0.834611	0.145378	0.0898539		0.878447	0.408892	0.267569	0.290176		0.303323	0.366538	0.498469	0.4951		0.516321	0.86588	0.888218	0.877551		0.08599	0.28919	0.0270598	0.0218036
	Throat	Male	Mean	159.539	93.5637	53.6817	37.6653		195.112	79.3279	40.6967	28.5403		352.787	123.233	53.4636	34.7088		52.809	23.3049	13.5901	10.3188		102.596	30.6756	14.0399	10.0221
			Std. Err.	120.926	62.1589	34.0711	23.7359		99.5475	36.6715	22.0606	16.1357		176.603	41.3442	23.9212	17.3403		31.026	12.7848	7.51395	5.55737		57.9168	20.0442	12.0538	8.73005
		Female	Mean	160.222	92.5037	52.7422	36.9361		192.494	76.9087	38.7665	27.0218		394.901	127.007	54.1546	35.5852		45.8642	21.2432	13.1988	10.3757		99.2469	32.2985	15.7107	11.3585
			Std. Err.	96.6391	49.7748	29.166	20.3381		95.7327	30.9403	18.141	13.2921		186.084	42.9105	23.7065	17.0379		23.1364	10.5084	7.8589	6.47634		54.5975	22.2156	13.2239	9.87599
		Male vs. Female	Cohen's d	-0.1	-0.06	-0.02	-0.01		0.02	0.04	0.05	0.06		-0.26	-0.1	-0.04	-0.06		0.15	0.12	0.04	0		0.07	-0.07	-0.14	-0.16
			p-value of d	0.52	0.71	0.9	0.95		0.88	0.81	0.74	0.69		0.09	0.5	0.8	0.69		0.33	0.44	0.81	0.97		0.65	0.66	0.35	0.31
			p-value of Wilcoxon test	0.601238	0.784852	0.93798	0.902685		0.878489	0.80531	0.790855	0.717412		0.139165	0.883416	0.960186	0.729102		0.142057	0.323407	0.547802	0.636902		0.764524	0.689628	0.377257	0.380638
	Tongue dorsum	Male	Mean	217.796	111.299	60.4266	41.656		192.153	73.7339	36.0883	24.899		361.378	117.597	50.7032	33.1616		50.9388	20.0935	11.3923	8.63375		123.204	31.0667	13.1137	9.22135
			Std. Err.	158.516	64.9104	35.504	24.6669		105.677	33.7791	19.2932	14.1632		183.001	36.6832	17.5742	12.4322		34.2417	10.898	6.12652	4.48167		57.4192	20.421	11.2752	8.03135
		Female	Mean	228.065	117.699	60.0257	40.1742		182.207	68.6817	33.1646	23.073		374.696	124.088	52.9622	34.4887		41.3804	18.4383	11.8284	9.53422		106.076	29.1379	13.484	9.85486
			Std. Err.	127.468	65.7256	36.6485	25.5715		103.398	29.4577	13.9529	9.76393		153.846	40.793	20.3657	14.2612		28.3657	9.27859	6.70719	5.58696		55.9398	18.0352	10.3713	7.74913
		Male vs. Female	Cohen's d	-0.12	-0.1	0.02	0.07		0.13	0.14	0.1	0.07		-0.12	-0.16	-0.1	-0.08		0.26	0.13	-0.07	-0.16		0.32	0.1	-0.06	-0.11
			p-value of d	0.42	0.5	0.89	0.61		0.38	0.35	0.48	0.61		0.43	0.28	0.49	0.57		0.07	0.39	0.63	0.26		0.03	0.5	0.69	0.46
			p-value of Wilcoxon test	0.251921	0.407167	0.974326	0.608472		0.629029	0.296471	0.49333	0.704831		0.443946	0.282058	0.522078	0.643163		0.063644	0.256331	0.91244	0.46734		0.0330279	0.591133	0.443168	0.252482
Skin	Left antecubital fossa	Male	Mean	468.914	133.964	50.5118	31.029		40.2593	21.9593	14.0228	10.7657		122.309	38.2634	17.8171	12.3479		4.5679	3.5359	2.38001	2.0935		30.3086	13.6563	8.96069	7.16381
			Std. Err.	380.24	109.596	54.7075	33.5382		57.4364	25.0212	15.2389	11.3281		109.18	34.0148	17.035	11.2371		9.33801	4.82858	3.68539	3.11975		26.3703	14.6003	10.2016	8.00451
		Female	Mean	254.312	82.8818	30.9212	19.8723		35.5625	17.3601	9.86635	7.3589		110.047	37.329	18.3919	13.165		4.14062	3.42181	2.18162	1.83854		31.0625	12.9412	7.90485	6.22484
			Std. Err.	252.287	79.3513	30.5756	18.9681		56.2514	23.8612	12.5742	8.91251		122.724	45.5572	22.9265	15.5958		9.14932	6.04578	4.41648	3.51936		32.0287	16.8671	9.76166	7.21093
		Male vs. Female	Cohen's d	0.7	0.54	0.42	0.38		0.14	0.23	0.29	0.32		0.18	0.11	0.05	0.01		0.09	0.09	0.1	0.11		-0.03	0.08	0.1	0.1
			p-value of d	0	0	0.01	0.03		0.4	0.17	0.08	0.06		0.29	0.51	0.79	0.95		0.59	0.6	0.54	0.49		0.85	0.62	0.57	0.55
			p-value of Wilcoxon test	5.17489e-05	0.0013027	0.033959	0.0616994		0.268901	0.138867	0.0582894	0.0378088		0.179605	0.287676	0.823745	1		0.497684	0.321418	0.318816	0.265506		0.757566	0.520168	0.27338	0.27338
	Left retroauricular crease	Male	Mean	751.237	177.237	60.4409	36.355		20.0309	13.3718	9.61568	7.92155		111.165	19.7736	8.41708	6.11069		3.70103	3.34774	2.16116	1.86363		13.8454	7.87	5.52871	4.60752
			Std. Err.	528.997	125.803	59.0812	36.5333		35.8865	19.2008	13.4348	10.6927		87.2	20.7328	9.32903	6.20097		10.786	7.33223	5.31878	4.19616		16.4414	9.46929	6.30978	4.85391
		Female	Mean	584.124	149.296	51.4051	31.7406		20.5056	11.8883	7.94937	6.45642		139.292	16.4301	6.3718	4.71394		1.73034	1.98206	1.2346	1.12548		17.236	9.12985	6.44426	5.39782
			Std. Err.	424.374	107.564	42.9822	26.8467		35.2543	16.429	10.2465	7.94471		92.0899	14.0211	6.47493	4.34619		3.47643	2.33004	1.99605	1.68601		16.5262	8.08095	5.55554	4.37214
		Male vs. Female	Cohen's d	0.43	0.22	0.11	0.08		-0.04	0.04	0.06	0.08		-0.3	0.13	0.21	0.22		0.12	0.21	0.08	0.07		-0.27	-0.24	-0.26	-0.26
			p-value of d	0	0.14	0.45	0.59		0.79	0.77	0.66	0.61		0.04	0.39	0.15	0.14		0.42	0.15	0.59	0.64		0.07	0.11	0.08	0.08
			p-value of Wilcoxon test	0.00293447	0.15948	0.727105	0.930477		0.65584	0.954872	0.472644	0.376493		0.0173648	0.991299	0.430091	0.42359		0.64236	0.84549	0.129584	0.10005		0.0505518	0.018482	0.0627504	0.0658988
	Right antecubital fossa	Male	Mean	484.013	136.42	50.8511	31.3713		32.5714	18.361	11.7778	9.18275		116.922	35.528	17.0886	12.1884		4.31169	3.4079	2.26788	1.97414		28.3636	12.4725	7.99255	6.38246
			Std. Err.	370.034	119.61	56.7832	34.1811		43.6724	22.0772	13.7224	10.312		94.3801	33.8432	18.584	12.981		8.11636	4.57468	3.42189	2.80476		24.8871	14.016	9.347	7.10065
		Female	Mean	264.333	91.3096	36.3908	23.2075		33.2029	18.8096	12.056	9.30778		105.565	33.0213	14.6346	10.1337		2.95652	2.97958	1.91139	1.65251		30.8116	12.4053	7.70616	6.11043
			Std. Err.	262.889	90.5767	41.5741	26.5773		49.8257	26.3283	15.8201	11.5048		108.789	37.5138	17.5047	11.1204		6.66076	4.99801	4.23376	3.59234		30.5567	15.1203	9.11027	6.81486
		Male vs. Female	Cohen's d	0.68	0.43	0.28	0.26		0.01	0.03	0	0		0.15	0.12	0.14	0.15		0.26	0.16	0.22	0.23		-0.01	0.05	0.08	0.08
			p-value of d	0	0.01	0.1	0.12		0.95	0.85	0.98	1		0.37	0.48	0.42	0.36		0.12	0.32	0.18	0.17		0.94	0.75	0.63	0.62
			p-value of Wilcoxon test	3.45254e-05	0.0136755	0.110991	0.106487		0.8075	0.690319	0.330213	0.386454		0.203312	0.404796	0.323864	0.321822		0.0658688	0.0571773	0.648716	0.58372		0.866094	0.41585	0.8324	0.944908
	Right retroauricular crease	Male	Mean	747.806	168.153	57.0743	34.7094		16.0714	8.1636	5.20171	4.29566		102.776	20.7294	8.86631	6.34133		2.28571	2.22044	1.23571	1.09564		13.9592	6.45962	4.4436	3.76641
			Std. Err.	442.309	110.32	54.7621	35.4288		38.9843	11.7452	6.59585	5.03736		69.8163	20.1445	9.2291	6.10863		7.46262	3.82216	2.77791	2.30926		20.1653	7.07551	4.25069	3.25587
		Female	Mean	496.112	130.239	45.582	28.3917		15.2584	9.94329	7.00264	5.80147		123.27	15.8013	6.20329	4.56404		1.25843	1.71544	0.932212	0.870677		15.5169	7.10704	5.07056	4.34636
			Std. Err.	361.154	102.453	39.9247	23.8589		22.8883	12.4813	8.73794	7.12414		86.0751	13.7502	5.95521	3.94113		2.60911	1.68613	1.71065	1.56957		14.3203	5.95131	4.12745	3.33927
		Male vs. Female	Cohen's d	0.74	0.36	0.18	0.14		-0.11	-0.17	-0.22	-0.22		-0.19	0.27	0.35	0.35		0.11	0.12	0.07	0.06		-0.21	-0.17	-0.2	-0.21
			p-value of d	0	0.02	0.22	0.35		0.44	0.25	0.14	0.14		0.19	0.07	0.02	0.02		0.47	0.42	0.64	0.69		0.16	0.24	0.18	0.16
			p-value of Wilcoxon test	3.1863e-06	0.0126717	0.49959	0.830443		0.149596	0.306948	0.527457	0.627036		0.108955	0.201172	0.0900111	0.0900111		0.884131	0.956787	0.923132	0.934086		0.0679442	0.149251	0.480989	0.521662

## Sheet: Table S1-3
Table S1-3. The mean and standard error of the species diversity (in the Hill numbers) of the core and periphery OTUs for the male and female at each of the 15 microbiome sites, the results (d-statistic and p-value) of the effect-size test on diversity, as well as the results of Wilcoxon test (Note the highlighted cells in yellow contain tests with significant difference between both the sexes, w…
Sample site		Gender	Mean & Std Error	Core					Periphery
				q=0	q=1	q=2	q=3		q=0	q=1	q=2	q=3
Airways	Anterior nares	Male	Mean	131.607	44.153	22.253	15.977		114.539	28.618	12.944	9.42
			Std. Err.	4.885	2.347	1.499	1.127		4.267	1.273	0.754	0.561
		Female	Mean	106.125	25.401	11.003	7.772		92.153	23.631	12.854	9.727
			Std. Err.	7.595	1.877	0.914	0.624		9.534	1.538	1.007	0.778
		Male vs. Female	Cohen's d	0.52	0.94	0.98	0.98		0.54	0.42	0.06	0
			p-value of d	0	0	0	0		0	0.01	0.69	0.99
			p-value of Wilcoxon test	4.07971e-06	4.03697e-08	1.51008e-07	1.659e-07		5.69698e-10	0.00321849	0.584457	0.798017
Gut	Stool	Male	Mean	161.284	47.983	23.567	16.924		151.116	41.584	18.557	12.984
			Std. Err.	5.911	1.879	1.113	0.843		5.457	1.951	1.086	0.785
		Female	Mean	147.315	42.119	20.496	14.722		125.272	36.475	18.433	13.571
			Std. Err.	6.476	2.107	1.217	0.884		5.821	1.971	1.183	0.893
		Male vs. Female	Cohen's d	0.26	0.33	0.3	0.29		0.5	0.29	0.05	-0.03
			p-value of d	0.08	0.03	0.04	0.05		0	0.05	0.74	0.82
			p-value of Wilcoxon test	0.12345	0.0218469	0.0267842	0.0361051		0.0018497	0.0940989	0.808882	0.808882
Oral	Keratinized gingiva	Male	Mean	123.34	32.128	15.875	11.663		111.543	26.581	11.911	8.747
			Std. Err.	4.911	1.626	0.982	0.75		4.51	1.281	0.709	0.548
		Female	Mean	105.172	27.988	14.581	11.001		102.529	29.79	15.147	11.32
			Std. Err.	4.36	1.832	1.128	0.857		3.471	1.248	0.731	0.56
		Male vs. Female	Cohen's d	0.37	0.3	0.18	0.14		0.16	-0.29	-0.5	-0.53
			p-value of d	0.01	0.05	0.22	0.37		0.28	0.05	0	0
			p-value of Wilcoxon test	0.00948751	0.0479666	0.125554	0.176059		0.138635	0.076663	0.000456131	0.000183325
	Buccal mucosa	Male	Mean	162.179	40.799	17.262	11.889		146.958	35.199	14.047	9.624
			Std. Err.	8.632	2.338	1.255	0.891		6.852	1.561	0.799	0.554
		Female	Mean	150.489	54.263	26.862	18.976		129.261	29.485	13.3	9.65
			Std. Err.	5.86	2.374	1.385	1.034		4.814	1.649	0.919	0.649
		Male vs. Female	Cohen's d	0.13	-0.62	-0.8	-0.83		0.28	0.4	0.13	0.03
			p-value of d	0.39	0	0	0		0.06	0.01	0.37	0.84
			p-value of Wilcoxon test	0.725929	5.40574e-05	2.10298e-07	8.84676e-08		0.0319345	0.0179276	0.28657	0.730168
	Hard palate	Male	Mean	182.337	61.717	29.927	20.987		160.359	53.094	24.135	16.453
			Std. Err.	6.54	2.683	1.798	1.363		5.782	2.589	1.571	1.125
		Female	Mean	167.849	56.077	27.476	19.254		136.837	41.615	19.502	13.746
			Std. Err.	8.406	2.657	1.764	1.345		8.202	1.888	1.233	0.927
		Male vs. Female	Cohen's d	0.23	0.23	0.16	0.15		0.42	0.48	0.29	0.23
			p-value of d	0.14	0.14	0.3	0.32		0.01	0	0.06	0.12
			p-value of Wilcoxon test	0.00186823	0.150032	0.401077	0.411118		3.86715e-06	0.00165983	0.0555093	0.134331
	Palatine tonsils	Male	Mean	206.096	66.757	31.557	21.718		182.117	57.431	25.663	17.494
			Std. Err.	8.696	2.692	1.604	1.17		8.718	2.258	1.387	1.025
		Female	Mean	176.533	64.091	32.05	22.167		152.402	56.044	28.34	20.183
			Std. Err.	8.299	2.8	1.715	1.26		4.92	2.356	1.534	1.153
		Male vs. Female	Cohen's d	0.39	0.1	-0.02	-0.03		0.43	0.08	-0.15	-0.22
			p-value of d	0.01	0.48	0.88	0.83		0	0.58	0.3	0.13
			p-value of Wilcoxon test	0.00047631	0.530969	0.942617	0.949229		0.0030914	0.885205	0.161789	0.0709984
	Saliva	Male	Mean	156.851	61.632	31.88	22.467		149.632	54.968	27.18	19.073
			Std. Err.	7.178	2.48	1.429	1.047		6.599	2.531	1.527	1.139
		Female	Mean	144.627	58.392	32.152	23.41		153.48	59.052	29.796	20.882
			Std. Err.	7.568	2.486	1.661	1.293		8.004	2.374	1.624	1.258
		Male vs. Female	Cohen's d	0.13	0.08	-0.03	-0.09		-0.1	-0.23	-0.21	-0.18
			p-value of d	0.42	0.6	0.83	0.57		0.53	0.14	0.2	0.26
			p-value of Wilcoxon test	0.0354823	0.128949	0.738294	0.968884		0.554374	0.34096	0.263709	0.326106
	Subgingival plaque	Male	Mean	199.263	67.287	31.597	22.007		188.484	65.579	32.238	22.629
			Std. Err.	7.701	2.579	1.472	1.086		7.199	2.731	1.658	1.249
		Female	Mean	196.67	67.327	31.618	21.752		157.398	58.914	29.853	21.059
			Std. Err.	7.617	2.637	1.449	1.05		6.139	2.55	1.586	1.195
		Male vs. Female	Cohen's d	0.02	-0.01	-0.02	0		0.46	0.24	0.14	0.12
			p-value of d	0.89	0.95	0.9	0.98		0	0.11	0.35	0.4
			p-value of Wilcoxon test	0.516979	0.952115	0.985515	0.890038		0.00204461	0.0662941	0.367717	0.470293
	Supragingival plaque	Male	Mean	226.938	72.982	33.09	22.455		185.969	58.178	25.749	17.638
			Std. Err.	8.454	3.075	1.783	1.299		6.852	2.048	1.137	0.842
		Female	Mean	203.903	67.759	33.436	23.558		175.312	66.142	33.213	23.252
			Std. Err.	9.457	2.743	1.704	1.243		6.223	2.694	1.668	1.247
		Male vs. Female	Cohen's d	0.26	0.16	-0.04	-0.11		0.15	-0.29	-0.47	-0.49
			p-value of d	0.08	0.27	0.8	0.46		0.3	0.05	0	0
			p-value of Wilcoxon test	0.00304606	0.206935	0.688538	0.358455		0.221631	0.0328077	0.000197428	0.000217008
	Throat	Male	Mean	161.157	62.241	31.335	21.814		144.787	55.999	28.715	20.216
			Std. Err.	6.291	2.714	1.716	1.295		5.477	2.498	1.588	1.177
		Female	Mean	163.926	61.937	31.854	22.447		144.556	54.748	27.822	19.827
			Std. Err.	5.923	2.526	1.644	1.263		5.371	2.326	1.474	1.114
		Male vs. Female	Cohen's d	-0.07	-0.03	-0.07	-0.09		-0.01	0.02	0.03	0.01
			p-value of d	0.63	0.85	0.66	0.57		0.97	0.91	0.83	0.93
			p-value of Wilcoxon test	0.812554	0.790855	0.895744	0.724418		0.973865	0.724418	0.846614	0.970134
	Tongue dorsum	Male	Mean	220.296	83.149	41.563	28.875		206.01	64.349	27.019	18
			Std. Err.	7.692	2.707	1.57	1.187		7.284	2.493	1.458	1.039
		Female	Mean	194.576	70.253	33.718	23.223		194.88	71.36	34.973	24.209
			Std. Err.	6.687	2.583	1.469	1.084		6.638	2.523	1.635	1.227
		Male vs. Female	Cohen's d	0.32	0.48	0.52	0.5		0.14	-0.29	-0.53	-0.57
			p-value of d	0.03	0	0	0		0.32	0.05	0	0
			p-value of Wilcoxon test	0.00879123	0.00148823	0.00135831	0.00170469		0.299512	0.0414274	0.000356578	0.000140165
Skin	Left antecubital fossa	Male	Mean	95.667	25.537	12.79	9.408		71.642	20.021	11.028	8.419
			Std. Err.	5.595	1.624	0.935	0.677		5.929	1.461	0.937	0.717
		Female	Mean	39.672	13.552	8.066	6.365		38.984	11.715	6.893	5.495
			Std. Err.	4.761	1.032	0.688	0.544		4.757	0.832	0.526	0.415
		Male vs. Female	Cohen's d	1.4	0.96	0.62	0.55		0.92	0.78	0.59	0.55
			p-value of d	0	0	0	0		0	0	0	0
			p-value of Wilcoxon test	6.95601e-14	1.52339e-06	0.00154618	0.0040488		3.30001e-09	0.000230306	0.00296551	0.00647953
	Right antecubital fossa	Male	Mean	94.688	25.794	13.444	9.97		76.026	21.892	11.817	9.011
			Std. Err.	5.771	1.964	1.146	0.838		5.895	1.508	0.944	0.723
		Female	Mean	52.203	14.5	7.992	6.087		44.71	11.796	7.004	5.607
			Std. Err.	6.142	1.124	0.722	0.549		6.216	0.829	0.497	0.38
		Male vs. Female	Cohen's d	0.92	0.72	0.58	0.57		0.76	0.9	0.68	0.62
			p-value of d	0	0	0	0		0	0	0	0
			p-value of Wilcoxon test	5.64125e-10	0.000314742	0.0043812	0.0053471		1.83384e-09	7.51347e-06	0.000925822	0.00291035
	Left retroauricular crease	Male	Mean	145.897	27.758	11.244	7.9		160.856	49.94	24.253	17.384
			Std. Err.	5.519	2.004	0.914	0.593		6.049	2.385	1.342	0.964
		Female	Mean	110.258	19.296	8.053	5.955		123.079	31.891	13.897	9.755
			Std. Err.	4.942	1.253	0.621	0.449		6.126	2.263	1.157	0.783
		Male vs. Female	Cohen's d	0.65	0.47	0.39	0.36		0.61	0.83	0.9	0.93
			p-value of d	0	0	0.01	0.02		0	0	0	0
			p-value of Wilcoxon test	6.08507e-06	0.00385267	0.0299908	0.0422383		8.43744e-05	7.37013e-08	1.31168e-08	9.52014e-09
	Right retroauricular crease	Male	Mean	165.378	41.423	17.426	11.849		130.316	30.448	13.252	9.423
			Std. Err.	6.078	2.677	1.327	0.873		3.928	1.472	0.726	0.508
		Female	Mean	121.225	27.927	11.978	8.401		86.292	19.486	9.868	7.514
			Std. Err.	7.055	2.222	1.077	0.744		5.839	1.386	0.811	0.611
		Male vs. Female	Cohen's d	0.72	0.57	0.48	0.46		1.1	0.84	0.51	0.42
			p-value of d	0	0	0	0		0	0	0	0.01
			p-value of Wilcoxon test	2.70495e-07	0.00038434	0.00352961	0.0038509		8.19159e-16	2.99623e-08	0.000234644	0.00136906

## Sheet: Table S2-3
Table S2-3. The shared and sex-specific OTUs between the male and female at each of the 15 microbiome sites
Anterior nares			Stool			Keratinized gingiva			Buccal mucosa			Hard palate			Palatine tonsils			Saliva			Subgingival plaque			Supragingival plaque			Throat			Tongue dorsum			Left antecubital fossa			Left retroauricular crease			Right antecubital fossa			Right retroauricular crease
Shared Species	Spcific Species		Shared Species	Spcific Species		Shared Species	Spcific Species		Shared Species	Spcific Species		Shared Species	Spcific Species		Shared Species	Spcific Species		Shared Species	Spcific Species		Shared Species	Spcific Species		Shared Species	Spcific Species		Shared Species	Spcific Species		Shared Species	Spcific Species		Shared Species	Spcific Species		Shared Species	Spcific Species		Shared Species	Spcific Species		Shared Species	Spcific Species
	Male	Female		Male	Female		Male	Female		Male	Female		Male	Female		Male	Female		Male	Female		Male	Female		Male	Female		Male	Female		Male	Female		Male	Female		Male	Female		Male	Female		Male	Female
Veillonella.10	Veillonellaceae.100	Propionibacterium.10003	Veillonella.10	EW055.10018	Ruminococcaceae.10010	Veillonella.10	Betaproteobacteria.1000	Porphyromonas.10020	Veillonella.10	Lactobacillus.10001	Prevotella.10064	Veillonella.10	Streptococcus.1003	Treponema.10019	Veillonella.10	Campylobacter.10009	Betaproteobacteria.1000	Veillonella.10	Blautia.10008	Actinomyces.10025	Veillonella.10	Porphyromonas.10036	EW055.10018	Veillonella.10	Faecalibacterium.10029	Streptococcus.10030	Veillonella.10	Betaproteobacteria.1000	Blautia.10008	Veillonella.10	Campylobacter.10009	Treponema.10019	Veillonella.10	Veillonellaceae.100	Actinomyces.10025	Veillonella.10	Propionibacterium.10003	Propionibacterium.10006	Veillonella.10	Veillonellaceae.100	Lactobacillus.1	Veillonella.10	Lactobacillus.10001	Veillonellaceae.100
Propionibacterium.10000	Corynebacterium.10004	Blautia.10008	Lachnospiraceae.10002	Prevotella.10039	Megamonas.1010	Veillonellaceae.100	Mobiluncus.1001	Veillonella.1004	Veillonellaceae.100	Blautia.10008	Lachnospiraceae.10075	Veillonellaceae.100	Actinomycetales.10043	Streptococcus.10022	Veillonellaceae.100	Flavobacteriaceae.10024	Actinomyces.10025	Veillonellaceae.100	Streptococcus.10022	Faecalibacterium.10029	Veillonellaceae.100	Haemophilus.1007	Bacteroidales.1005	Veillonellaceae.100	Porphyromonas.10036	Veillonella.1004	Veillonellaceae.100	Haemophilus.10011	Faecalibacterium.10029	Veillonellaceae.100	Streptococcus.10022	Neisseria.10026	Corynebacterium.10004	Propionibacterium.10000	Streptococcus.1003	Veillonellaceae.100	Corynebacterium.10004	Actinomyces.10025	Propionibacterium.10000	Propionibacterium.10015	Propionibacterium.10003	Propionibacterium.10000	Propionibacterium.10003	Streptococcus.1002
Streptococcus.1002	Campylobacter.10009	Propionibacterium.10015	Bacteroides.10005	Bifidobacterium.10090	Bacteroidales.10236	Campylobacter.10009	EW055.10018	Prevotella.10045	Betaproteobacteria.1000	Campylobacter.10009	Streptococcus.10081	Betaproteobacteria.1000	Prevotella.10045	Prevotella.10064	Mobiluncus.1001	Neisseria.10026	Actinomyces.10061	Betaproteobacteria.1000	Neisseria.10026	Leptotrichia.10052	Betaproteobacteria.1000	Alistipes.10089	Capnocytophaga.10050	Betaproteobacteria.1000	Haemophilus.1007	Moryella.10062	Mobiluncus.1001	Porphyromonas.10020	Faecalibacterium.10034	Mobiluncus.1001	Prevotella.10064	Actinomycetales.10044	Blautia.10008	Propionibacterium.10006	Oscillospira.10037	Propionibacterium.10000	Propionibacterium.10007	Propionibacterium.10032	Corynebacterium.10004	Propionibacterium.10017	Propionibacterium.10007	Blautia.10008	Corynebacterium.10004	Neisseria.10026
Propionibacterium.10021	Propionibacterium.10017	Faecalibacterium.10029	Blautia.10008	Prevotella.10107	Carnobacteriaceae.10312	Haemophilus.10011	Streptococcus.10022	Capnocytophaga.10050	Haemophilus.10011	Mobiluncus.1001	Bacteroides.10101	Mobiluncus.1001	Streptococcus.10049	Aggregatibacter.10078	Gemella.10012	Streptococcus.10030	Tannerella.10077	Campylobacter.10009	Corynebacterium.10027	Porphyromonas.10063	Campylobacter.10009	Streptococcus.10130	EW055.10074	Campylobacter.10009	Actinomyces.10098	Fusobacterium.10067	Gemella.10012	Neisseria.10026	Streptococcus.10049	Haemophilus.10011	Lachnospiraceae.10075	Tannerella.10077	Propionibacterium.10017	Propionibacterium.10015	Propionibacterium.10051	Blautia.10008	Campylobacter.10009	Alcaligenaceae.10057	Blautia.10008	Corynebacteriaceae.10023	Ruminococcaceae.10010	Propionibacterium.10015	Propionibacterium.10007	Propionibacterium.10042
Corynebacteriaceae.10023	Rothia.10028	Faecalibacterium.10034	Alphaproteobacteria.10016	Bacteroidales.10192	Parabacteroides.10338	Gemella.10012	Neisseria.10026	Leptotrichia.10052	Gemella.10012	Porphyromonas.10020	Bergeyella.10106	Gemella.10012	Alistipes.10089	Neisseria.10112	EW055.10018	Actinomyces.10073	Bifidobacterium.10090	Mobiluncus.1001	Capnocytophaga.10047	Lachnospiraceae.10075	Gemella.10012	Flavobacteriaceae.10157	Veillonella.10095	Haemophilus.10011	Streptococcus.1014	Streptococcus.10142	EW055.10018	Corynebacterium.10027	Capnocytophaga.10050	EW055.10018	Bacteroidales.10087	Capnocytophaga.10129	Rothia.10028	Propionibacterium.10021	Actinomyces.10071	Propionibacterium.10015	Propionibacterium.10017	Moryella.10062	Rothia.10028	Neisseria.10026	Actinomyces.10025	Propionibacterium.10017	Streptococcus.10030	Streptococcus.10049
Propionibacterium.10031	Bacteroides.10035	Streptococcus.10049	Faecalibacterium.10029	Prevotella.1021	Firmicutes.10365	Streptococcus.1002	Bacteroidales.1005	Porphyromonas.10088	EW055.10018	Streptococcus.10030	Prevotella.10113	EW055.10018	Actinomyces.10098	Actinomyces.10139	Treponema.10019	Lachnospiraceae.10075	Bacteroides.10101	EW055.10018	Capnocytophaga.10050	Aggregatibacter.10078	Treponema.10019	Streptococcus.10181	Bacteroides.10101	Streptococcus.1002	Actinomycetales.10150	Prevotella.10161	Treponema.10019	Streptococcus.10030	Lachnospiraceae.10075	Flavobacteriaceae.10024	Actinomyces.10098	Streptococcus.10167	Faecalibacterium.10029	Corynebacteriaceae.10023	Aggregatibacter.10078	Rothia.10028	Propionibacterium.10021	Propionibacterium.10096	Faecalibacterium.10029	Streptococcus.10030	Corynebacterium.10027	Actinomyces.10025	Propionibacterium.10032	Propionibacterium.10051
Actinomycetales.10043	Porphyromonas.10036	Propionibacterium.10051	Faecalibacterium.10034	Bacteroidales.10278	Bacteroidales.10394	Flavobacteriaceae.10024	Ruminococcus.10059	Prevotella.10176	Treponema.10019	Actinomyces.10061	Capnocytophaga.10141	Streptococcus.1002	Prevotella.10113	Propionibacterium.10158	Streptococcus.1002	Prevotellaceae.10079	Prevotella.10113	Treponema.10019	Actinomyces.10061	Prevotellaceae.10079	Streptococcus.1002	Propionibacterium.10297	Neisseria.10112	Porphyromonas.10020	Flavobacteriaceae.10157	Granulicatella.10184	Streptococcus.1002	Leptotrichia.10052	Aggregatibacter.10078	Streptococcus.10030	Bergeyella.10106	Leptotrichia.10169	Propionibacterium.10031	Neisseria.10026	Propionibacterium.10094	Propionibacterium.10031	Faecalibacterium.10029	Flavobacterium.10122	Propionibacterium.10031	Streptococcus.10033	Streptococcus.1003	Faecalibacterium.10029	Faecalibacterium.10034	Actinomyces.10071
Corynebacterium.10054	Neisseria.10038	Lactobacillus.10053	Bacteroides.10035	Prevotella.10294	Ruminococcaceae.10416	Actinomyces.10025	Lachnospiraceae.10075	Prevotella.1025	Streptococcus.1002	Porphyromonas.10063	Prevotella.10147	Actinomyces.10025	Streptococcus.10119	Leptotrichia.10172	Rothia.10028	Peptoniphilus.10080	Capnocytophaga.10129	Streptococcus.1002	Actinomyces.10071	Streptococcus.10081	Porphyromonas.10020	Prevotella.10304	Streptococcus.1014	Streptococcus.10022	Streptococcus.10167	Porphyromonas.10197	Rothia.10028	Actinomyces.10061	Streptococcus.10081	Streptococcus.10033	Actinomycetales.10124	Actinomyces.1017	Porphyromonas.10036	Streptococcus.10030	Paenibacillus.10102	Faecalibacterium.10034	Streptococcus.10030	Propionibacterium.10133	Faecalibacterium.10034	Veillonella.1004	Ruminococcaceae.10060	Propionibacterium.10031	Faecalibacterium.10048	Porphyromonas.10088
Corynebacterium.10056	Propionibacterium.10046	Propionibacterium.10066	Oscillospira.10037	Clostridiales.10299	Prevotella.10468	Rothia.10028	Lachnospiraceae.10076	Bacteroides.10285	Streptococcus.10022	Actinomyces.10071	Actinomyces.10148	Neisseria.10026	Actinomycetales.10124	Oscillospira.10199	Streptococcus.1003	Root.10086	Streptococcus.10130	Porphyromonas.10020	Bacteroidales.10087	Porphyromonas.10088	Streptococcus.10022	Actinomyces.10321	Streptococcus.10142	Flavobacteriaceae.10024	Actinomyces.10212	Brachymonas.1022	Streptococcus.1003	Porphyromonas.10063	Lachnospiraceae.10083	Neisseria.10038	SR1.10132	Actinomyces.10170	Actinomycetales.10043	Faecalibacterium.10034	Prevotella.10105	Porphyromonas.10036	Propionibacterium.10041	Propionibacterium.1015	Porphyromonas.10036	Propionibacterium.10042	Moryella.10062	Actinomycetales.10043	Anaerococcus.10069	Corynebacterium.1009
Corynebacterium.1006	Moryella.10062	Lachnospiraceae.10075	Faecalibacterium.10048	Atopobium.103	Ruminococcaceae.10481	Streptococcus.1003	Alistipes.10089	Fusobacterium.10292	Flavobacteriaceae.10024	Lachnospiraceae.10076	Treponema.10163	Rothia.10028	Porphyromonas.10144	Streptococcus.102	Streptococcus.10033	Bacteroidales.10087	Streptococcus.10142	Rothia.10028	Actinomyces.10098	Alistipes.10089	Flavobacteriaceae.10024	Leptotrichia.1033	Prevotella.10147	Actinomyces.10025	Prevotella.10214	Streptococcus.10280	Streptococcus.10033	Peptoniphilus.10080	Alistipes.10089	Prevotella.10039	Actinomyces.10139	Granulicatella.10184	Lactobacillus.10053	Neisseria.10038	Faecalibacterium.1011	Actinomycetales.10043	Propionibacterium.10042	Abiotrophia.10165	Actinomycetales.10043	Streptococcus.10049	Bacteroides.10084	Propionibacterium.10046	Alistipes.10089	Lachnospiraceae.10093
Anaerococcus.10069	Peptoniphilus.10080	Alistipes.10089	Alcaligenaceae.10057	Bacteroidales.10310	Clostridiales.10521	Streptococcus.10033	Prevotella.10105	Streptococcus.10325	Actinomyces.10025	Tannerella.10077	Catonella.10168	Streptococcus.10030	Actinomycetales.10150	Actinomyces.10219	Porphyromonas.10036	Bergeyella.10106	Streptococcus.10167	Streptococcus.10030	Bacteroides.10101	Streptococcus.10119	Actinomyces.10025	Actinomyces.10335	Actinomycetales.10171	Corynebacterium.10027	Prevotella.10218	Granulicatella.10407	Porphyromonas.10036	Actinomyces.10098	Clostridiales.10104	Veillonella.1004	Capnocytophaga.10141	Actinomyces.10241	Corynebacterium.10054	Prevotella.10039	Microbacteriaceae.10116	Propionibacterium.10046	Bacteroidales.1005	Prevotella.10176	Lactobacillus.10053	Corynebacterium.10054	Lachnospiraceae.10093	Corynebacterium.10054	Faecalibacterium.10091	Propionibacterium.10096
Streptophyta.1008	Bacteroides.10084	Propionibacterium.10094	Ruminococcus.10058	Bacteroidales.10313	Streptococcus.10667	Porphyromonas.10036	Flavobacteriaceae.10157	Streptococcus.10406	Rothia.10028	Aggregatibacter.10078	Actinomyces.10170	Streptococcus.10033	EW055.10187	Selenomonas.10237	Neisseria.10038	Actinomycetales.10124	Leptotrichia.10169	Streptococcus.10033	Fusobacterium.10117	Flavobacterium.10122	Corynebacterium.10027	Streptococcus.10369	Selenomonas.10237	Rothia.10028	Streptococcus.10221	Prevotella.10424	Neisseria.10038	Neisseria.10112	Faecalibacterium.1011	Bacteroidales.1005	Streptococcus.10181	Streptococcus.10280	Moryella.10062	Propionibacterium.10042	Porphyromonas.10144	Propionibacterium.10051	Haemophilus.1007	Clostridiales.10177	Streptophyta.1008	Alcaligenaceae.10057	Propionibacterium.10096	Ruminococcus.10059	Propionibacterium.10127	Megamonas.1010
Corynebacterium.1009	Propionibacterium.10085	Megamonas.1010	Ruminococcus.10059	Bacteroidales.10425	Bacteroidales.10696	Neisseria.10038	Oscillospira.1018	Prevotella.10419	Streptococcus.1003	Veillonella.10095	Oscillospira.10199	Porphyromonas.10036	Streptococcus.10198	Actinomyces.10241	Prevotella.10039	Porphyromonas.10197	Actinomyces.1017	Porphyromonas.10036	Actinomycetales.10124	SR1.10132	Rothia.10028	Prevotella.10402	Actinomyces.10254	Streptococcus.10033	Fusobacterium.10250	Prevotella.10504	Prevotella.10039	Fusobacterium.10117	Streptococcus.10119	Actinomyces.10061	Neisseria.10207	RF39.1032	Propionibacterium.10066	Propionibacterium.10046	Propionibacterium.10151	Lactobacillus.10053	Bacteroides.10084	Neisseria.10207	Peptoniphilus.10080	Propionibacterium.10066	Ruminococcaceae.1012	Propionibacterium.10066	Propionibacterium.10133	Ruminococcaceae.1012
Propionibacterium.10099	Catabacteriaceae.10097	Corynebacterium.10100	Ruminococcaceae.10060	Prevotella.10487	Leptotrichia.107	Prevotella.10039	Lachnospiraceae.10201	Rothia.10507	Streptococcus.10033	Streptococcus.10142	Streptococcus.102	Neisseria.10038	Actinomyces.10204	Actinobacillus.10260	Veillonella.1004	Actinomyces.10204	Oscillospira.1018	Neisseria.10038	Rothia.10125	Actinomyces.1017	Streptococcus.10033	Streptococcus.10406	Actinobacillus.10260	Neisseria.10038	Granulicatella.10265	Streptococcus.10508	Veillonella.1004	Porphyromonas.10144	Kytococcus.1013	Moryella.10062	TM7.3.10215	Prevotella.10329	Streptophyta.1008	Faecalibacterium.10048	Actinomyces.1017	Corynebacterium.10054	Bacteroidales.10087	Propionibacterium.10238	Propionibacterium.10085	Actinomyces.10071	Flavobacterium.10122	Streptophyta.1008	Faecalibacterium.10136	Acinetobacter.10134
Rothia.101	Propionibacterium.10108	Paenibacillus.10102	Lachnospiraceae.10083	Corynebacterium.10512	Eikenella.108	Streptococcus.10049	Neisseria.10207	Selenomonas.10548	Porphyromonas.10036	Prevotella.10161	Neisseria.10207	Prevotella.10039	Prevotella.1021	Veillonella.10264	Actinomycetales.10044	Corynebacterium.10232	Oscillospira.10199	Prevotella.10039	Corynebacterium.10126	Leptotrichia.10172	Neisseria.10038	Streptococcaceae.10431	Actinomyces.10276	Prevotella.10039	Leptotrichia.1033	Porphyromonadaceae.1053	Actinomycetales.10044	Actinomycetales.10150	SR1.10132	Fusobacterium.10067	Clostridiales.10244	Haemophilus.10332	Alistipes.10089	Alcaligenaceae.10057	Streptococcus.10181	Propionibacterium.10066	Lachnospiraceae.10093	Corynebacteriaceae.1031	Alistipes.10089	Tannerella.10077	Faecalibacterium.10136	Propionibacterium.10085	Propionibacterium.10152	Propionibacterium.10154
Bacteroides.10101	Propionibacterium.10111	Propionibacterium.10103	Bacteroides.10084	Bacteroidales.10574	Root.10801	Moryella.10062	Prevotella.1021	Prevotella.10556	Neisseria.10038	Haemophilus.10235	Actinomyces.10219	Veillonella.1004	Corynebacterium.10232	Bacteroides.10285	Prevotella.10045	Veillonella.10248	Prevotella.10214	Veillonella.1004	Capnocytophaga.10129	Proteobacteria.10194	Prevotella.10039	Parabacteroides.10436	Moryella.10295	Prevotella.10045	Actinomyces.10335	Prevotella.10607	Prevotella.10045	Prevotella.10161	Streptococcus.10167	Actinomyces.10071	Fusobacterium.10250	Kingella.10418	Propionibacterium.10099	Ruminococcus.10059	Actinomycetales.10193	Anaerococcus.10069	Propionibacterium.10094	Streptococcus.10340	Actinomycetospora.10092	Lachnospiraceae.10083	Faecalibacterium.10146	Propionibacterium.10094	Propionibacterium.10160	Lactococcus.10179
Acinetobacter.10134	Neisseria.10112	Rothia.10125	Alistipes.10089	CW040.106	Ruminococcaceae.10892	Prevotella.10064	Actinomyces.10216	Fusobacterium.10559	Prevotella.10039	Fusobacterium.10250	Selenomonas.10237	Bacteroidales.1005	Oscillospira.1024	Oscillospira.1029	Bacteroidales.1005	Actinomyces.10254	Actinomyces.10216	Prevotella.10045	Capnocytophaga.10141	Streptococcus.10198	Veillonella.1004	Porphyromonas.10476	Selenomonas.10305	Capnocytophaga.10047	Prevotella.10346	Selenomonas.10666	Bacteroidales.1005	Treponema.10163	Leptotrichia.10169	Actinomyces.10073	Actinomyces.10262	Selenomonas.10450	Megamonas.1010	Peptoniphilus.10080	Porphyromonas.10197	Streptophyta.1008	Rothia.101	Actinomyces.10357	Propionibacterium.10099	Propionibacterium.10103	Corynebacterium.10153	Propionibacterium.10099	Propionibacterium.10173	Oscillospira.1018
Propionibacterium.10149	Veillonella.10118	Corynebacterium.10126	Faecalibacterium.10091	Odoribacter.10717	Actinobacillus.1093	Fusobacterium.10067	Streptococcus.10221	Prevotella.10585	Veillonella.1004	Actinomyces.10259	Rothia.10239	Actinomyces.10061	Actinomyces.10254	Corynebacterium.10293	Leptotrichia.10052	Actinomyces.10262	Haemophilus.10235	Bacteroidales.1005	Actinomyces.10148	Lachnospiraceae.10201	Prevotella.10045	Streptococcus.10508	Haemophilus.10332	Streptococcus.10049	Streptococcaceae.10363	Fusobacterium.10678	Moryella.10062	Actinomyces.10185	Lactococcus.10179	EW055.10074	Capnocytophaga.10275	Treponema.1046	Bacteroides.10101	Lachnospiraceae.10083	Capnocytophaga.10200	Lachnospiraceae.10083	Propionibacterium.10115	Moraxellaceae.10379	Rothia.101	Prevotella.10107	Ruminococcaceae.1016	Bacteroides.10101	Ruminococcaceae.10178	Granulicatella.10184
Corynebacterium.10155	Flavobacterium.10122	Kytococcus.1013	Lachnospiraceae.10093	Bacteroidales.10746	Lachnospiraceae.10995	Haemophilus.1007	Fusobacterium.10250	Veillonella.10587	Prevotella.10045	Treponema.1026	Veillonella.10248	Moryella.10062	Veillonella.10273	Prevotella.10304	Moryella.10062	Selenomonas.10272	Rothia.10239	Moryella.10062	Actinomycetales.10150	Prevotella.10214	Capnocytophaga.10047	Veillonella.1052	Actinomyces.10343	Capnocytophaga.10050	Streptococcus.10406	Prevotella.10698	Fusobacterium.10067	Streptococcus.102	Porphyromonas.10197	Lachnospiraceae.10076	Atopobium.103	Capnocytophaga.1050	Propionibacterium.10115	Propionibacterium.10085	Ruminococcus.10209	Propionibacterium.10085	Microbacteriaceae.10116	Bacteroides.10428	Megamonas.1010	Propionibacterium.10115	Prevotella.1021	Propionibacterium.10103	Propionibacterium.10180	Propionibacterium.10186
Veillonella.10156	Propionibacterium.10135	Streptococcus.1014	Catabacteriaceae.10097	Prevotella.1077	Lachnospiraceae.11007	Streptococcus.10081	Granulicatella.10265	Prevotella.10592	Streptococcus.10049	Sphingobacteriales.10269	Actinomyces.10254	Fusobacterium.10067	Capnocytophaga.10274	Streptococcus.10325	Porphyromonas.10063	Prevotella.10304	Propionibacterium.10251	Prevotella.10064	Prevotella.10161	Actinomyces.10219	Streptococcus.10049	Flavobacteriaceae.10576	Actinomyces.10347	Leptotrichia.10052	Fusobacterium.10457	Selenomonas.10732	Haemophilus.1007	Prevotella.10214	Oscillospira.10199	Prevotellaceae.10079	Prevotella.1030	Streptococcus.10525	Ruminococcaceae.1012	Faecalibacterium.10091	Brevibacterium.10227	Alistipes.10089	Kytococcus.1013	Chryseobacterium.1044	Bacteroides.10101	Microbacteriaceae.10116	Staphylococcus.10256	Propionibacterium.10108	Veillonella.10183	Propionibacterium.10238
Abiotrophia.10165	Porphyromonas.10145	Ruminococcaceae.1016	Bacteroides.10101	Clostridiales.10828	Haemophilus.11054	Veillonella.10095	Prevotella.10268	Leptotrichia.10628	Bacteroidales.1005	Selenomonas.10272	Actinomyces.1027	Haemophilus.1007	Fusobacterium.10292	Leptotrichia.1033	Prevotella.10064	Bacteroidales.10310	Actinomyces.10267	Fusobacterium.10067	Leptotrichia.10169	Actinomyces.10230	Leptotrichia.10052	Veillonella.10587	Actinomyces.10370	Prevotella.10064	Prevotella.10478	Streptococcus.10735	Actinomyces.10071	Actinobacillus.10260	TM7.3.10215	Streptococcus.10081	Prevotella.10304	Lactobacillus.10580	Kytococcus.1013	Actinomycetospora.10092	Pseudoclavibacter.10229	Corynebacterium.1009	Faecalibacterium.10136	Prevotella.10468	Acinetobacter.10134	Veillonella.10118	Propionibacterium.10257	Faecalibacterium.1011	Lachnospiraceae.10188	MC47.10253
Actinomycetales.10175	Propionibacterium.10152	Treponema.10163	Clostridiales.10104	Ruminococcus.10855	Streptococcus.11226	Rothia.101	Veillonella.10273	Neisseria.10635	Leptotrichia.10052	Capnocytophaga.10275	Actinomyces.10276	Actinomyces.10071	Prevotella.10298	Acinetobacter.10386	Fusobacterium.10067	Propionibacterium.10323	Veillonella.10273	Haemophilus.1007	Actinomyces.10185	Actinomyces.10259	Moryella.10062	Streptococcus.10604	Clostridium.1041	Lachnospiraceae.10075	Comamonadaceae.10514	Porphyromonas.10736	Actinomyces.10073	Capnocytophaga.10274	Actinomyces.10230	Root.10086	Streptococcus.10325	Capnocytophaga.10598	Acinetobacter.10134	Propionibacterium.10103	Propionibacterium.10249	Propionibacterium.10099	Propionibacterium.10140	Bacteroides.1047	Propionibacterium.10152	Kytococcus.1013	Prevotella.10270	Kytococcus.1013	Oscillospira.10199	Staphylococcus.10256
Prevotella.10176	Propionibacterium.10173	Catonella.10168	Faecalibacterium.1011	Ruminococcaceae.10886	Root.11237	Bacteroides.10101	Moryella.10295	Blautia.1065	Moryella.10062	Streptococcus.10281	Lachnospiraceae.1028	EW055.10074	Atopobium.103	Actinomyces.10398	Haemophilus.1007	Actinomyces.10327	Streptococcus.10281	EW055.10074	EW055.10187	Granulicatella.10265	Porphyromonas.10063	Alistipes.10619	Bacteroidales.10459	Lachnospiraceae.10076	Prevotella.10532	Leptotrichia.10739	EW055.10074	Moraxella.10286	Prevotella.1025	Veillonella.10095	Actinomyces.10342	Prevotella.10607	Veillonella.10156	Prevotella.10107	Lactobacillus.10255	Megamonas.1010	Porphyromonas.10145	Dialister.10483	Veillonella.10156	Porphyromonas.10145	Zoogloea.10291	Propionibacterium.10149	Propionibacterium.10208	Zoogloea.10291
Lactococcus.10179	Oscillospira.1018	Leptotrichia.10169	Ruminococcaceae.1012	Alistipes.10922	Prevotella.11291	Bergeyella.10106	Prevotella.1030	Streptococcus.10663	Haemophilus.1007	Atopobium.103	Fusobacterium.10292	Lachnospiraceae.10075	Actinomyces.10327	Bulleidia.10415	Actinomyces.10071	Actinomyces.10342	Oscillospira.1029	Lachnospiraceae.10076	Porphyromonas.10197	Selenomonas.10305	Prevotella.10064	Xanthomonas.1064	Prevotella.10478	Tannerella.10077	Streptococcus.10578	Prevotella.10742	Lachnospiraceae.10076	Prevotella.10304	Treponema.1026	Rothia.101	Actinomyces.1040	Gemella.10608	Propionibacterium.10158	Streptococcus.1014	Lachnospiraceae.1028	Bacteroides.10101	Faecalibacterium.10146	Faecalibacterium.10499	Actinomyces.1017	Propionibacterium.10158	Lactobacillus.10296	Propionibacterium.10151	Corynebacterium.10228	Corynebacteriaceae.1031
Propionibacterium.10182	Propionibacterium.10180	Actinomyces.1017	Lachnospiraceae.10120	Bacteroides.10924	Bacteroides.11471	Veillonella.10118	Atopobium.10318	Actinomyces.1075	Porphyromonas.10088	Actinomyces.10321	Leptotrichia.1033	Lachnospiraceae.10076	Actinomyces.10342	Actinomyces.10423	EW055.10074	Capnocytophaga.10344	Atopobium.103	Root.10086	Actinomyces.10204	Clostridiales.10330	Lachnospiraceae.10075	Neisseria.10710	Moryella.10486	Aggregatibacter.10078	Veillonella.10587	Bacteroidales.1079	Prevotellaceae.10079	Prevotella.10329	Actinomyces.10262	Prevotella.10105	Streptococcus.10429	Prevotella.10641	Abiotrophia.10165	Porphyromonas.10145	Leptotrichia.10290	Propionibacterium.10103	Propionibacterium.10152	Lautropia.10502	Actinomycetales.10175	Abiotrophia.10165	Propionibacterium.10317	Corynebacterium.10155	Pseudoclavibacter.10229	Streptococcus.10340
Granulicatella.10184	Propionibacterium.10186	Actinomyces.10170	Faecalibacterium.10121	Bacteroidales.11067	Bacteroidales.11485	Rothia.10125	Actinomyces.10343	Actinomyces.10757	Rothia.101	Actinomyces.10327	Clostridiales.10330	Streptococcus.10081	Capnocytophaga.10344	Selenomonas.10450	Lachnospiraceae.10076	Selenomonas.1036	Capnocytophaga.10414	Veillonella.10095	Neisseria.10207	Aggregatibacter.10362	Lachnospiraceae.10076	Streptococcus.10730	Actinomyces.10537	Bacteroidales.10087	Veillonella.1062	Actinomyces.10815	Veillonella.10095	Actinomyces.10342	Selenomonas.10272	Actinomyces.10109	Bacteroidales.10459	Streptococcus.10663	Actinomycetales.10175	Propionibacterium.10152	Propionibacterium.10317	Propionibacterium.10127	Ruminococcaceae.1016	Flavobacterium.10518	Prevotella.10176	Leptotrichia.10169	Brevibacterium.10337	Veillonella.10156	Actinomycetales.10234	Prevotella.10396
Lachnospiraceae.10188	Porphyromonas.10197	Actinomycetales.10174	Parabacteroides.10123	Ruminococcaceae.11068	Coriobacteriaceae.1151	Corynebacterium.10126	Clostridium.1035	Serratia.1076	Prevotella.10105	Aggregatibacter.10362	Actinomyces.10343	Rothia.101	Actinomyces.10345	Treponema.1046	Aggregatibacter.10078	Streptococcaceae.10363	Kingella.10418	Rothia.101	Prevotella.1021	Streptococcus.10367	Tannerella.10077	Actinomyces.10765	Prevotella.10607	Porphyromonas.10088	Actinomyces.10662	Streptococcus.10822	Rothia.101	Actinomyces.10343	Haemophilus.10277	Fusobacterium.10117	Porphyromonadaceae.10469	Bulleidia.1070	Lactococcus.10179	Propionibacterium.10154	Actinomyces.10321	Acinetobacter.10134	Propionibacterium.10160	Ruminococcus.10524	Lactococcus.10179	Clostridiales.10177	Parabacteroides.10338	Propionibacterium.10158	Propionibacterium.10240	Bacteroides.10409
Corynebacterium.1019	Actinomyces.10212	Clostridiales.10177	Oscillospira.10128	Bacteroides.11120	Carnobacteriaceae.11563	Capnocytophaga.10129	Leptotrichia.10390	Actinomyces.10765	Actinomyces.10109	Neisseria.10374	Capnocytophaga.10344	Bacteroides.10101	Aggregatibacter.10362	ClostridialesFamilyXI.IncertaeSedis.10465	Streptococcus.10081	Bacteroides.10385	Phascolarctobacterium.10432	Prevotella.10105	Capnocytophaga.10275	Streptococcus.10369	Aggregatibacter.10078	Streptococcus.1078	Prevotella.10613	Veillonella.10095	Porphyromonas.10674	Selenomonas.1085	Bacteroides.10101	Streptococcus.10369	Oxalobacteraceae.10283	Veillonella.10118	Gemella.10470	Actinomyces.10755	Oscillospira.1018	Corynebacterium.10155	Terracoccus.10336	Propionibacterium.10149	Propionibacterium.10173	Micrococcaceae.10554	Oscillospira.1018	Propionibacterium.10180	Prevotella.10346	Ruminococcaceae.1016	Propionibacterium.10249	Kingella.10418
Prevotella.10190	Brachymonas.1022	Geobacter.10191	Faecalibacterium.10136	Clostridiales.11124	Bacteroidales.11584	Streptococcus.1014	Actinomyces.104	Fusobacterium.10777	Neisseria.10112	Prevotella.10402	Actinomyces.10347	Prevotella.10105	Bacteroides.10385	Actinomyces.10484	Veillonella.10095	Actinomyces.104	Selenomonas.10450	Actinomyces.10109	Actinomyces.10276	Ruminococcaceae.1037	Prevotellaceae.10079	Propionibacterium.10806	Porphyromonas.10674	Rothia.101	Actinomyces.10718	Neisseria.10859	Prevotella.10105	Neisseria.10374	Bacteroides.10285	Rothia.10125	Selenomonas.10548	Gemella.10771	Propionibacterium.10182	Ruminococcaceae.1016	Streptococcus.10340	Propionibacterium.10151	Actinomycetales.10175	Prevotella.10556	Prevotella.10190	Propionibacterium.10182	Propionibacterium.10350	Abiotrophia.10165	Haemophilus.10277	Prevotella.10424
Streptococcus.10196	Rothia.10225	Actinomycetales.10193	Ruminococcaceae.10137	Parabacteroides.11136	Sutterella.1164	Streptococcus.10142	Actinomyces.1040	Streptococcus.10880	Veillonella.10118	Capnocytophaga.10414	Streptococcus.10369	Actinomyces.10109	Bacteroides.10409	Lachnospiraceae.10494	Actinomyces.10098	Bulleidia.10415	Fusobacterium.10457	Neisseria.10112	Streptococcus.10280	Leptotrichia.10390	Bacteroidales.10087	Streptococcus.1082	Streptococcus.10675	Corynebacterium.10100	Serratia.1076	Rothia.10900	Actinomyces.10109	Actinomyces.104	Leptotrichia.10290	Porphyromonas.10145	Flavobacteriaceae.10576	Bacteroidales.1079	Granulicatella.10184	Leptotrichia.10169	Ruminococcaceae.10351	Propionibacterium.10154	Oscillospira.1018	Bulleidia.1058	Actinomycetales.10193	Granulicatella.10184	Propionibacterium.10352	Actinomycetales.10174	Fusobacterium.10292	Lachnospiraceae.10464
Anaerococcus.10205	Neisseria.1023	Oscillospira.10199	Ruminococcaceae.10138	Parabacteroides.11195	Alistipes.11771	Porphyromonas.10145	Streptococcus.10400	Lautropia.10946	Rothia.10125	ClostridialesFamilyXI.IncertaeSedis.1043	Corynebacterium.10391	Fusobacterium.10117	Rothia.10412	Rothia.10507	Rothia.101	Bacteroides.10428	Bacteroidales.10459	Prevotella.10113	Actinomyces.10321	Bulleidia.10415	Porphyromonas.10088	Rothia.10830	Actinomyces.10685	Bergeyella.10106	Fusobacterium.10762	Fusobacterium.10933	Veillonella.10118	Bacteroides.10409	Fusobacterium.10292	Prevotella.10147	Fusobacterium.10589	Bacteroides.10813	Deinococcus.10189	Propionibacterium.10173	Actinomyces.10357	Corynebacterium.10155	Propionibacterium.10180	Bacteroides.10581	Streptococcus.10196	Lachnospiraceae.10188	WPS.2.10366	Actinomycetales.10175	Corynebacterium.10293	ClostridialesFamilyXI.IncertaeSedis.10465
Actinomyces.10206	Oscillospira.1024	Lactobacillus.10202	Faecalibacterium.10146	Fusobacterium.1120	Veillonella.11873	Actinomyces.10148	Granulicatella.10407	Prevotella.10975	Capnocytophaga.10129	Parabacteroides.10436	Clostridium.1041	Veillonella.10118	Capnocytophaga.10414	Oscillospira.10510	Prevotella.10105	Streptococcus.10429	Actinomycetales.10462	Veillonella.10118	Actinomyces.10327	Actinomyces.10423	Rothia.101	Campylobacter.10833	Streptococcus.10691	Corynebacterium.10110	Fusobacterium.10777	Streptococcus.10939	Rothia.10125	Rothia.10412	Atopobium.103	Actinomyces.10148	Leptotrichia.10628	Actinomyces.10816	Prevotella.10190	Prevotella.10176	Iamia.10364	Veillonella.10156	Lachnospiraceae.10188	Propionibacterium.10596	Brachymonas.1022	Deinococcus.10189	Moraxellaceae.10379	Prevotella.10176	Propionibacterium.10301	Dialister.10483
Corynebacterium.10220	Staphylococcus.10247	Propionibacterium.10217	Ruminococcaceae.1016	Bacteroidales.11204	Streptococcus.11962	Veillonella.10156	Rothia.10412	Actinomyces.10996	Streptococcus.10130	Prevotella.10438	Prevotella.10419	Rothia.10125	Finegoldia.10426	Prevotella.10516	Actinomyces.10109	Streptococcaceae.10431	Fusobacterium.10474	Porphyromonas.10144	Bacteroides.10349	Streptococcaceae.10431	Corynebacterium.10100	Veillonella.10848	Porphyromonas.10695	Neisseria.10112	Treponema.10778	Porphyromonas.10950	Streptococcus.10130	Prevotella.10438	Lactobacillus.10300	Actinomycetales.10150	Streptococcus.10642	Streptococcus.10822	Streptococcus.10196	Propionibacterium.10180	Ruminococcaceae.1037	Propionibacterium.10158	Streptococcus.10196	Streptococcus.10604	Brevibacterium.10227	Porphyromonas.10197	Corynebacterium.10383	Propionibacterium.10182	Propionibacterium.10303	Akkermansia.10513
Corynebacterium.10224	Propionibacterium.10249	Prevotella.10218	Bacteroides.10162	Oxalobacter.11418	p.75.a5.11988	Abiotrophia.10165	Capnocytophaga.10414	Actinomyces.11010	Streptococcus.1014	Chryseobacterium.1044	Corynebacterium.1042	Capnocytophaga.10129	Bacteroides.10428	Prevotella.10532	Fusobacterium.10117	Prevotella.10438	Porphyromonas.10476	Porphyromonas.10145	Actinomyces.10370	Porphyromonadaceae.10469	Prevotella.10105	Leptotrichia.10874	Prevotella.10698	Prevotella.10113	Actinomyces.10785	Streptococcus.10957	Streptococcus.10142	Ureaplasma.10443	Clostridiales.10330	Veillonella.10156	Actinomyces.10662	Eubacterium.1090	Oscillospira.10199	Lachnospiraceae.10188	Saccharopolyspora.1038	Actinomycetales.10174	Streptococcus.10198	Prevotella.10607	Pseudoclavibacter.10229	Oscillospira.10199	Acinetobacter.10386	Prevotella.10190	Propionibacterium.10306	Flavobacterium.10518
Corynebacterium.10246	Rothia.10252	Ureaplasma.10282	Clostridiales.10177	Moryella.11455	Lactobacillus.12	Prevotella.10166	Actinomyces.10423	Bacillaceae.11024	Porphyromonas.10145	Gemella.10470	Phascolarctobacterium.10432	Streptococcus.1014	Streptococcus.10429	Propionibacterium.10579	Veillonella.10118	Streptococcus.10595	Prevotella.10478	Prevotella.10147	Streptococcus.10406	Bacteroides.1047	Bergeyella.10106	Streptococcus.10878	Actinomyces.10718	Veillonella.10118	Capnocytophaga.10794	Flavobacteriaceae.10961	Porphyromonas.10145	Actinomycetales.10462	Clostridium.1035	Abiotrophia.10165	Gemella.10672	EW055.10929	Victivallaceae.1020	Bacteroidales.10192	Propionibacterium.10393	Lactococcus.10179	Actinomyces.10206	Gemella.10608	Propionibacterium.10251	Actinomyces.10204	Leptotrichia.10390	Actinomycetales.10193	Propionibacterium.10317	Propionibacterium.10528
Propionibacterium.10251	Staphylococcus.10256	Prevotella.10298	Ruminococcaceae.10178	Lactobacillus.11520	Leptotrichia.122	Streptococcus.10167	Neisseria.10437	Fusobacterium.11044	Veillonella.10156	Actinomyces.1048	Selenomonas.10450	Streptococcus.10142	Streptococcaceae.10431	Streptococcus.10604	Streptococcus.10119	Clostridiales.10614	Actinomyces.10484	Veillonella.10156	Capnocytophaga.10414	Bacteroides.10485	Corynebacterium.10110	Porphyromonas.10885	Streptococcus.10743	Streptococcus.10119	Campylobacter.10833	Veillonella.10968	Prevotella.10147	ClostridialesFamilyXI.IncertaeSedis.10465	Streptococcaceae.10363	Catonella.10168	Haemophilus.10749	Lactobacillus.10987	Anaerococcus.10205	Streptococcus.10198	Actinomyces.1040	Propionibacterium.10182	Propionibacterium.10208	Corynebacterium.10615	Lactobacillus.10255	Actinomyces.10206	Prevotella.10417	Anaerococcus.10205	Propionibacterium.10320	Propionibacterium.10529
Corynebacterium.10258	Prevotella.10266	Propionibacterium.10301	Oscillospira.1018	Prevotella.11543	Lautropia.12223	Leptotrichia.10169	Actinomycetales.10462	Streptococcus.11065	Capnocytophaga.10159	Actinomyces.10495	ClostridialesFamilyXI.IncertaeSedis.10465	Porphyromonas.10145	Prevotella.10438	Prevotella.10607	Rothia.10125	Veillonella.1062	Prevotella.10532	Abiotrophia.10165	Bacteroidales.10425	Bacteroides.10506	Prevotella.10113	Actinomyces.10903	Actinomyces.10791	Corynebacterium.10126	Gemella.10837	Moryella.10973	Actinomyces.10148	Streptococcus.10491	Parabacteroides.10368	Leptotrichia.10172	Clostridiales.10767	Capnocytophaga.11030	Actinomyces.10206	Prevotella.1021	Rothia.10412	Propionibacterium.10186	Propionibacterium.10223	Propionibacterium.10621	Corynebacterium.10258	Propionibacterium.10217	Propionibacterium.10422	Actinomyces.10206	Corynebacteriaceae.10324	Corynebacterium.10565
Sphingobacteriales.10269	Actinomyces.10267	Streptococcus.10325	Oscillospira.10199	Prevotella.11576	Veillonella.12233	Actinomyces.1017	Corynebacterium.10488	Burkholderiales.1110	Abiotrophia.10165	Capnocytophaga.1050	Bacteroides.1047	Prevotella.10147	Bacteroides.10485	Ureaplasma.10625	SR1.10132	Leptotrichia.10628	Bacteroidales.10561	Prevotella.10166	ClostridialesFamilyXI.IncertaeSedis.1043	Akkermansia.10513	Fusobacterium.10117	Prevotella.10910	Bacteroides.10813	Capnocytophaga.10129	Bacteroides.10839	Acidovorax.1102	Veillonella.10156	Capnocytophaga.1050	Streptococcus.10406	Prevotella.10176	Propionibacterium.10786	Porphyromonas.11034	Propionibacterium.10217	Pedobacter.10210	Streptococcus.10429	Prevotella.10190	Brevibacterium.10227	Propionibacterium.10622	Corynebacterium.10261	Corynebacterium.10220	Prevotella.10433	Propionibacterium.10217	Prevotella.10329	Faecalibacterium.10606
Propionibacterium.10271	Selenomonas.10272	Brevibacterium.10337	Victivallaceae.1020	Neisseriaceae.116	Actinomyces.12256	Streptococcus.10181	Streptococcus.10491	Streptococcus.11156	Prevotella.10166	Actinomyces.10500	Ruminococcus.10524	Actinomyces.10148	Streptococcus.10525	Actinomyces.10629	Streptococcus.1014	Streptococcus.10642	Streptococcus.10583	Catonella.10168	Parabacteroides.10436	Streptococcus.10530	Veillonella.10118	Actinobacillus.1093	Selenomonas.1085	Capnocytophaga.10141	Fusobacterium.10853	Treponema.11021	Abiotrophia.10165	Streptococcus.10525	Bacteroides.10428	Actinomyces.10185	Campylobacter.10787	Streptococcus.11065	Rothia.10225	Actinomyces.10212	Staphylococcus.10435	Actinomycetales.10193	Corynebacterium.10228	Neisseria.10635	Roseburia.10263	Streptococcus.10221	Capnocytophaga.10445	Rothia.10225	Propionibacterium.10339	Catonella.10627
Moraxella.10286	Haemophilus.10277	Prevotella.10346	Ruminococcaceae.10203	Peptostreptococcus.117	Lactobacillus.12270	Veillonella.10183	Capnocytophaga.1050	Porphyromonas.11200	Streptococcus.10167	Comamonadaceae.10514	Actinomyces.10531	Veillonella.10156	Fusobacteriaceae.10535	Streptococcus.10643	Porphyromonas.10145	Neisseria.10660	Capnocytophaga.10598	Prevotella.10176	Bacteroidales.10459	Prevotella.10533	Streptococcus.10119	Chryseobacterium.10940	Fusobacterium.10853	Flavobacteriaceae.10143	Mycobacterium.1086	Porphyromonas.11034	Prevotella.10166	Streptococcus.10530	Streptococcaceae.10431	Lachnospiraceae.10188	Kingella.10842	Actinomyces.11066	Propionibacterium.10251	Neisseria.1023	Clostridiaceae.10439	Oscillospira.10199	Pseudoclavibacter.10229	Propionibacteriaceae.10637	Propionibacterium.10284	Rothia.10225	Clostridiales.10467	Oscillospira.1024	Ruminococcus.10348	Propionibacteriaceae.10637
Zoogloea.10291	Propionibacterium.10284	Streptococcus.10376	Ruminococcus.10209	Veillonella.11708	Alphaproteobacteria.12271	Granulicatella.10184	Lautropia.10502	Leptotrichia.11235	Leptotrichia.10169	Streptococcus.10530	Actinomycetales.10538	Abiotrophia.10165	Actinomycetales.10538	Selenomonas.1068	Prevotella.10147	Actinomyces.10662	Prevotella.10613	Lactococcus.10179	Actinomyces.10461	Veillonella.10539	Corynebacterium.10126	Veillonella.10968	Rothia.10900	Porphyromonas.10144	Streptococcus.10878	Moryella.11041	Catonella.10168	Fusobacteriaceae.10535	Propionibacterium.10434	Prevotella.10190	Flavobacteriaceae.10845	ClostridialesFamilyXI.IncertaeSedis.11100	Rothia.10252	Actinomycetales.10234	Propionibacterium.10441	Anaerococcus.10205	Oscillospira.1024	Streptococcus.10642	Bacteroides.10285	Corynebacterium.10228	Prevotella.10468	Propionibacterium.10242	Bacteroides.10349	Bacteroides.10665
Corynebacteriaceae.1031	Oscillospira.1029	Propionibacterium.10380	Root.10213	ML615J.28.11732	Neisseria.12325	Lachnospiraceae.10188	Streptococcus.10503	Jonesia.11253	Actinomyces.1017	Capnocytophaga.10598	Fusobacterium.10559	Streptococcus.10167	Staphylococcus.10571	Lachnospiraceae.10692	Actinomyces.10148	Porphyromonas.10689	Actinomyces.10685	Streptococcus.10181	Gemella.10470	Actinomyces.1057	Capnocytophaga.10129	Granulicatella.10984	Prevotella.10923	Porphyromonas.10145	Prevotella.10909	EW055.11128	Actinomyces.10170	Actinomyces.10545	Selenomonas.10450	Streptococcus.10196	Leptotrichia.10874	Streptococcus.11156	Corynebacterium.10258	Oscillospira.1024	Capnocytophaga.10445	Propionibacterium.10217	Staphylococcus.10256	Propionibacterium.10653	Atopobium.103	Actinomycetales.10234	Clostridiales.10482	Staphylococcus.10247	Propionibacterium.10354	Clostridium.1067
Carnobacteriaceae.10312	Fusobacterium.10292	Prevotella.10382	Oscillospira.10222	Faecalibacterium.11754	Ruminococcaceae.12348	Prevotella.10190	Bacteroides.10506	Campylobacter.11284	Prevotella.10176	Dialister.10602	Bacteroidales.10561	Catonella.10168	Lactobacillus.10580	Actinomyces.1071	Veillonella.10156	Actinomycetales.1069	Streptococcus.10730	Veillonella.10183	Porphyromonas.10476	Gemella.10608	Capnocytophaga.10141	Campylobacter.11011	Streptococcus.10957	Prevotella.10147	Prevotella.10912	Corynebacterium.11149	Leptotrichia.10172	Selenomonas.10548	Porphyromonas.10476	Streptococcus.10198	Streptococcus.10896	Streptococcus.11161	Propionibacterium.10271	Propionibacterium.10240	Propionibacterium.10447	Brachymonas.1022	Corynebacterium.10261	Streptococcus.10667	Corynebacteriaceae.1031	Oscillospira.1024	Bacteroides.10485	Propionibacterium.10251	Peptostreptococcus.10359	Propionibacterium.10720
Propionibacterium.10316	Corynebacterium.10293	EW055.10405	Oscillospira.10226	CW040.11783	Streptococcus.12398	Streptococcus.10196	Streptococcus.10525	Flavobacteriaceae.11302	Streptococcus.10181	Veillonella.1062	Actinomyces.10570	Leptotrichia.10169	Fusobacterium.10589	Veillonella.10723	Prevotella.10161	Streptococcus.10691	Actinomyces.10755	Granulicatella.10184	Actinomyces.10500	Corynebacterium.10631	Flavobacteriaceae.10143	Actinomyces.11056	Corynebacterium.10958	Veillonella.10156	Streptococcus.1092	Streptococcus.11161	Prevotella.10176	Fusobacterium.10559	Oscillospira.10510	Capnocytophaga.10200	Prevotella.10910	Actinomyces.11186	Corynebacterium.10293	Staphylococcus.10247	Treponema.1046	Rothia.10225	Roseburia.10263	Clostridium.1067	Propionibacterium.10319	Propionibacterium.10242	Moryella.10486	Corynebacterium.10258	Propionibacterium.10371	Solirubrobacterales.10729
Corynebacteriaceae.10324	Moryella.10295	Propionibacterium.10410	Oscillospira.1024	RF39.11851	Veillonella.12449	Porphyromonas.10197	Leptotrichia.10550	Actinomyces.11314	Veillonella.10183	Leptotrichia.10628	Prevotella.10641	Actinomyces.1017	Turicibacteraceae.1059	Lachnospiraceae.1073	Treponema.10163	Prevotella.10698	Prevotella.1077	Lachnospiraceae.10188	Rothia.10507	Prevotella.10641	Porphyromonas.10144	Aggregatibacter.11075	Lachnospiraceae.1096	Capnocytophaga.10159	Porphyromonas.11009	Streptococcus.11163	Granulicatella.10184	Turicibacteraceae.1059	Ruminococcaceae.10517	Lachnospiraceae.10201	Leptotrichia.10916	Streptococcus.11223	Atopobium.103	MC47.10253	Prevotella.10468	Actinomycetales.10234	Prevotella.10270	Propionibacterium.10683	Propionibacterium.10326	Staphylococcus.10247	Ruminococcaceae.10496	Corynebacterium.10261	Propionibacterium.10372	Lachnospiraceae.1073
Propionibacterium.10326	Propionibacterium.10297	Propionibacterium.10444	Parabacteroides.10245	Bacteroidales.11872	RF39.12452	Streptococcus.10198	Bulleidia.10557	Corynebacterium.11341	Granulicatella.10184	Streptococcus.10643	Prevotella.10698	Prevotella.10176	Prevotella.10592	Selenomonas.10732	Abiotrophia.10165	Capnocytophaga.10702	Actinomyces.10791	Prevotella.10190	Fusobacteriaceae.10535	Streptococcus.10642	Porphyromonas.10145	Alistipes.11092	Prevotella.10975	Treponema.10163	Streptococcus.1101	Selenomonas.1123	Lachnospiraceae.10188	Parabacteroides.10616	Lachnospiraceae.10523	Actinomyces.10204	Streptococcus.10939	Selenomonas.11263	Staphylococcus.10328	Corynebacterium.10261	Propionibacterium.10472	Propionibacterium.10240	Capnocytophaga.10274	Clostridium.1072	Staphylococcus.10328	Propionibacterium.10249	Faecalibacterium.10499	Propionibacterium.10271	Corynebacterium.10381	Alistipes.10745
Staphylococcus.10328	Clostridiales.10299	Lachnospiraceae.10464	Roseburia.10263	Ruminococcus.11949	Porphyromonas.12677	Capnocytophaga.10200	Staphylococcus.10571	Catonella.11345	Lachnospiraceae.10188	Neisseria.10660	Bulleidia.1070	Streptococcus.10181	Selenomonas.1061	Fusobacterium.10754	Prevotella.10166	Neisseria.10710	Prevotella.10808	Streptococcus.10196	TM7.3.10546	Actinomyces.10652	Veillonella.10156	Corynebacterium.11138	Veillonellaceae.10980	Abiotrophia.10165	Dialister.11039	Sphingobacterium.1125	Prevotella.10190	Prevotella.10641	Ruminococcus.10524	Actinomyces.10206	Lautropia.10946	Selenomonas.1127	Propionibacterium.10334	Propionibacterium.10284	Fusobacterium.10474	Propionibacterium.10242	Propionibacterium.10284	Fusobacterium.10722	Propionibacterium.10334	Rothia.10252	Bacteroides.10506	Propionibacterium.10284	Acinetobacter.10386	Propionibacterium.10750
Corynebacterium.10331	Prevotella.1030	Propionibacterium.10466	Clostridium.10279	Lachnospiraceae.12004	ClostridialesFamilyXI.IncertaeSedis.12691	Actinomyces.10206	Dialister.10602	Porphyromonas.11346	Prevotella.10190	Fusobacterium.10678	Streptococcus.10703	Granulicatella.10184	Corynebacterium.10615	Serratia.1076	Catonella.10168	Haemophilus.10749	Moryella.10811	Capnocytophaga.10200	Selenomonas.10548	Lachnospiraceae.1073	Capnocytophaga.10159	Selenomonas.1114	Lactobacillus.10987	Prevotella.10166	Micrococcus.11071	Rothia.11260	Streptococcus.10196	Streptococcus.10642	Veillonella.10539	Actinomyces.10212	Flavobacteriaceae.10961	Neisseria.11280	Brevibacterium.10337	Bacteroides.10285	Propionibacterium.10505	Staphylococcus.10247	Bacteroides.10285	Propionibacterium.10740	Terracoccus.10336	Actinomyces.10259	Oscillospira.10510	Propionibacterium.10287	Propionibacterium.1039	Streptococcus.10759
Propionibacterium.10334	Propionibacterium.10306	Propionibacterium.10473	Bacteroides.10285	Bacteroides.12024	Ruminococcaceae.12736	Actinomyces.10212	Corynebacterium.10615	Haemophilus.11375	Streptococcus.10196	Selenomonas.1068	Selenomonas.10732	Lachnospiraceae.10188	Faecalibacterium.10617	Moryella.10811	Actinomyces.10170	EW055.10761	Ruminococcus.10851	Actinomyces.10206	Aerococcaceae.1056	Streptococcus.10737	Prevotella.10161	Rothia.11153	Streptococcus.10997	Leptotrichia.10169	Haemophilus.11078	Streptococcus.11275	Streptococcus.10198	Actinomyces.10652	ClostridialesFamilyXI.IncertaeSedis.10558	Prevotella.10218	Fusobacterium.1097	Campylobacter.11284	Clostridium.1035	Moraxella.10286	Corynebacterium.10512	Propionibacterium.10249	Propionibacterium.10287	Root.10741	Clostridium.1035	Propionibacterium.10271	Corynebacterium.10512	Atopobium.103	Propionibacterium.10393	Actinomyces.10765
Propionibacterium.10339	Propionibacterium.10307	Prevotella.10487	Lachnospiraceae.10288	Ruminococcaceae.12125	Veillonellaceae.1275	Prevotella.10218	Corynebacterium.10631	Actinomyces.11466	Porphyromonas.10197	Campylobacter.10682	Porphyromonas.10736	Prevotella.10190	Veillonella.1062	Bacteroides.10839	Leptotrichia.10172	Clostridiales.10767	EW055.10929	Actinomyces.10212	Streptococcus.10578	Haemophilus.10749	Treponema.10163	Moryella.11165	Streptococcus.11003	Actinomyces.1017	Leptotrichia.111	Fusobacterium.11279	Capnocytophaga.10200	Bacteroides.10665	Corynebacterium.10565	Actinomyces.10219	F16.10970	Gemella.11329	Propionibacterium.10360	Oscillospira.1029	Propionibacterium.10527	Propionibacterium.10251	Corynebacterium.10293	Propionibacterium.10748	Propionibacterium.10353	Oxalobacteraceae.10283	Flavobacterium.10518	Propionibacterium.10307	Propionibacterium.10395	Streptococcus.1078
Clostridium.1035	Atopobium.10318	Flavobacterium.10518	Alistipes.10289	Bacteroidales.12179	Pyramidobacter.12777	Rothia.10225	Xanthomonas.1064	Actinomyces.11495	Streptococcus.10198	Capnocytophaga.10702	Actinomyces.1075	Streptococcus.10196	Bacteroides.10630	Streptococcus.10856	Prevotella.10176	Campylobacter.10833	Actinomyces.10936	TM7.3.10215	Streptococcus.10583	Fusobacterium.10762	Abiotrophia.10165	Moryella.11249	Porphyromonas.11009	Streptococcus.10181	Rothia.11153	Haemophilus.11298	Lachnospiraceae.10201	Selenomonas.1068	Propionibacterium.10575	Streptococcus.10221	Veillonellaceae.10980	Actinomyces.11331	Propionibacterium.10361	Zoogloea.10291	Actinomyces.10531	Propionibacterium.10257	Atopobium.103	Propionibacterium.10756	Peptostreptococcus.10359	Corynebacterium.10293	Propionibacterium.10519	Propionibacterium.10316	Propionibacterium.10397	Actinomyces.10791
Propionibacterium.10352	RF39.1032	Streptococcus.10525	Oscillospira.1029	Prevotella.12252	Catabacteriaceae.12869	Actinomyces.10230	Bacteroides.10665	Selenomonas.11512	Capnocytophaga.10200	Prevotella.10727	Actinomyces.10757	Porphyromonas.10197	Actinomyces.10650	Actinomyces.10858	Streptococcus.10181	Flavobacteriaceae.10845	Streptococcus.10977	Prevotella.10218	Leptotrichia.10597	Actinomycetales.10776	Prevotella.10166	Streptococcus.11367	Corynebacterium.11047	Veillonella.10183	Moryella.11165	Streptococcus.1132	Actinomyces.10204	Actinomyces.10685	Fusobacterium.10589	Rothia.10225	Actinomycetales.10983	Leptotrichia.11358	Bacteroides.10385	Lactobacillus.10300	Prevotella.10532	Corynebacterium.10258	Propionibacterium.10303	Clostridiales.10770	Propionibacterium.10360	Prevotella.1030	Propionibacterium.10528	Propionibacterium.10319	Capnocytophaga.10399	Propionibacterium.10812
Peptostreptococcus.10359	Propionibacterium.10320	Propionibacterium.10527	Clostridium.10308	Prevotella.12273	Capnocytophaga.1292	Haemophilus.10235	Prevotella.10671	Prevotella.11524	Lachnospiraceae.10201	Actinomyces.1074	Serratia.1076	Capnocytophaga.10200	Actinomyces.10652	Porphyromonas.10885	Granulicatella.10184	Veillonella.10848	Streptococcus.10992	Streptococcus.10221	Veillonella.1062	Campylobacter.10787	Catonella.10168	Haemophilus.11375	Rothia.11050	EW055.10187	Selenomonas.11233	Prevotella.11336	Actinomyces.10206	Actinomycetales.1069	Streptococcus.10595	Neisseria.1023	Actinomyces.10989	Streptococcus.11371	Acinetobacter.10386	Propionibacterium.10306	Actinomycetales.10538	Propionibacterium.10271	Propionibacterium.10317	Gemella.10771	Propionibacterium.10361	Propionibacterium.10303	Actinomycetaceae.10540	Propionibacterium.10326	Actinomyces.104	Streptococcus.1082
Propionibacterium.10360	Propionibacterium.10353	Ureaplasma.10577	Clostridiales.10311	Bacteroides.12327	Actinomyces.12950	Actinobacillus.10260	Selenomonas.1068	Corynebacterium.11527	Actinomyces.10206	Fusobacterium.10762	Actinomyces.10779	Lachnospiraceae.10201	Neisseria.10660	Streptococcus.10896	Actinomyces.10185	Streptococcus.10856	Actinomyces.11006	Rothia.10225	Streptococcus.10643	Actinomyces.10791	Leptotrichia.10169	Campylobacter.11413	Streptococcus.11065	Lachnospiraceae.10188	Prevotella.11300	Corynebacterium.11348	Actinomyces.10212	EW055.10761	Leptotrichia.10597	Haemophilus.10235	Propionibacterium.10990	Aggregatibacter.11380	Actinomyces.104	Propionibacterium.10307	Propionibacterium.10541	Oscillospira.1029	Propionibacterium.10319	Moraxellaceae.10792	Iamia.10364	Propionibacterium.10306	Catabacteriaceae.10543	Staphylococcus.10328	Capnocytophaga.10414	Streptococcus.10822
Propionibacterium.10361	Selenomonas.1036	Lactobacillus.10580	RF39.1032	Bacteroidales.1236	Eubacterium.13005	Veillonella.10264	Capnocytophaga.10702	Corynebacterium.11529	Prevotella.1021	Oribacterium.10766	Corynebacterium.10800	Actinomyces.10206	Streptococcus.10663	Leptotrichia.10916	Lachnospiraceae.10188	Neisseria.10859	Eubacterium.11023	Neisseria.1023	Neisseria.10660	Veillonella.10795	Actinomyces.1017	Prevotella.11420	Actinomyces.11098	Prevotella.10190	Haemophilus.11343	Staphylococcaceae.1136	Prevotella.10218	Flavobacteriaceae.10773	Xanthomonas.1064	Selenomonas.10237	Dialister.11039	Capnocytophaga.11381	Frigoribacterium.10403	Corynebacteriaceae.1031	Mycobacterium.10551	Prevotella.1030	Ruminococcaceae.1037	Propionibacterium.10803	Bacteroides.10385	Propionibacterium.10307	Neisseriaceae.1055	Corynebacterium.10331	Propionibacterium.10427	Streptococcus.10823
Propionibacterium.10371	Actinomyces.104	Turicibacteraceae.1059	Lachnospiraceae.10322	Victivallaceae.12493	Oscillospira.13006	Prevotella.10266	Actinomyces.1074	Actinomyces.11536	Actinomyces.10212	Streptococcus.10768	Actinomyces.10818	Actinomyces.10212	Clostridium.1067	Veillonella.10968	Prevotella.10190	Streptococcus.10896	Oscillospira.1103	Haemophilus.10235	Prevotella.10671	Streptococcus.10822	Prevotella.10176	Actinomyces.11495	Streptococcus.11106	Proteobacteria.10194	Streptococcus.11367	Firmicutes.11392	Actinomyces.10219	Bacteroidales.10781	Streptococcus.10644	Rothia.10239	Tannerella.11093	Leptotrichia.11453	Clostridium.1041	Propionibacterium.10316	Porphyromonas.10560	Propionibacterium.10306	Propionibacterium.10371	Propionibacterium.10814	Propionibacterium.10393	Propionibacterium.10316	Rothia.10563	Propionibacterium.10334	Bacteroides.10428	Kocuria.10826
Corynebacterium.10381	Propionibacterium.10401	Streptococcus.10604	Ruminococcaceae.10333	Prevotella.12516	RF39.13014	Actinomyces.10267	EW055.10761	Porphyromonas.11570	Prevotella.10218	Treponema.10778	Prevotella.10824	Prevotella.10218	Capnocytophaga.10702	Fusobacterium.1097	Streptococcus.10196	Capnocytophaga.1091	Moryella.11041	Selenomonas.10237	Streptococcus.10675	Prevotella.10824	Veillonella.10183	Campylobacter.11499	Haemophilus.11142	Streptococcus.10196	Fusobacterium.11372	Selenomonas.11403	Streptococcus.10221	Campylobacter.10787	Lachnospiraceae.10668	Actinomyces.10254	Pasteurellaceae.1111	Neisseria.11457	Prevotella.10417	Propionibacterium.10319	Bulleidia.1058	Propionibacterium.10316	Saccharopolyspora.1038	Streptococcus.10823	Actinomyces.104	Propionibacterium.10320	Lactobacillus.10580	Clostridium.1035	Phascolarctobacterium.10432	Solirubrobacterales.10829
Corynebacterium.10383	Rothia.10412	Propionibacteriaceae.10618	Ruminococcus.10348	Bacteroidales.12595	Ruminococcus.13062	Selenomonas.10272	Fusobacterium.10762	Streptococcus.11586	Brachymonas.1022	Actinomyces.10785	Campylobacter.10833	Brachymonas.1022	Streptococcus.10703	Lactobacillus.10987	Streptococcus.10198	Bacteroides.10938	Sutterella.11052	Clostridiales.10244	Actinomyces.10685	Propionibacterium.10847	Granulicatella.10184	Gemella.11539	Porphyromonas.11150	Streptococcus.10198	Haemophilus.11375	Streptococcus.11456	Rothia.10225	Veillonella.10795	Streptococcus.10675	Actinomyces.10259	EW055.11151	Gemella.11503	Prevotella.10419	Corynebacteriaceae.10324	Streptococcus.10595	Propionibacterium.10320	Corynebacterium.10381	Kocuria.10826	Actinomycetales.10404	Corynebacteriaceae.10324	Fusobacterium.10593	Propionibacterium.10350	Parabacteroides.10436	Corynebacterium.10834
Bacteroides.10385	Propionibacterium.10422	Deinococcus.10620	Bacteroides.10349	RF39.12621	Bacteroidales.13068	Capnocytophaga.10274	Streptococcus.10788	Prevotella.11603	Streptococcus.10221	Actinomyces.10791	Bacteroides.10839	Streptococcus.10221	Neisseria.10710	Comamonas.1100	Capnocytophaga.10200	Porphyromonas.10950	Streptococcus.11062	Prevotella.1025	Porphyromonas.10689	Actinomyces.10866	EW055.10187	Corynebacterium.11569	Streptococcus.11161	Streptococcus.102	Prevotella.11390	Streptococcus.11476	Neisseria.1023	Bacteroides.10797	Streptococcus.10703	Granulicatella.10265	Campylobacter.11170	EW055.11508	Bacteroides.10428	Propionibacterium.10326	Dialister.10602	Propionibacterium.10326	Prevotella.10382	Lactobacillus.1083	Clostridium.1041	Prevotella.10329	Propionibacterium.10603	Propionibacterium.10352	Chryseobacterium.1044	Propionibacterium.10864
Peptoniphilus.10388	Bacteroidales.10425	Neisseria.10635	Clostridium.1035	Porphyromonas.12684	Faecalibacterium.13081	Haemophilus.10277	Streptococcus.10793	Actinomyces.1162	Rothia.10225	Actinomycetales.10819	Streptococcus.10856	Rothia.10225	Actinomyces.10718	Streptococcus.11003	Lachnospiraceae.10201	Neisseriaceae.10959	Actinomyces.11066	Fusobacterium.10250	Streptococcus.10699	Streptococcus.10878	Lachnospiraceae.10188	Porphyromonas.11570	Streptococcus.11163	Capnocytophaga.10200	Prevotella.11404	Corynebacterium.1152	Haemophilus.10235	Moryella.10811	Actinomyces.1071	Prevotella.10266	Corynebacterium.11180	Gemella.11539	Propionibacterium.10434	Prevotella.10329	Faecalibacterium.10606	Staphylococcus.10328	Peptoniphilus.10388	Bacteroides.10876	Finegoldia.10426	Corynebacterium.10331	Deinococcus.10620	Propionibacterium.10353	Propionibacterium.10442	Prevotella.1087
Staphylococcus.10389	Streptococcus.10429	Propionibacteriaceae.10637	Ruminococcaceae.10351	Granulicatella.12695	Pasteurellaceae.13085	Lachnospiraceae.1028	Actinomyces.10816	Prevotella.11631	Neisseria.1023	Actinomyces.10858	Porphyromonas.10885	Neisseria.1023	Actinomyces.1075	Actinomyces.11006	Actinomyces.10206	Lachnospiraceae.1096	Streptococcus.11072	Treponema.1026	Bacteroides.10726	Eubacterium.1090	Prevotella.10190	Streptococcus.11599	Campylobacter.11170	Actinomyces.10206	Neisseria.11440	Porphyromonas.11531	Selenomonas.10237	Actinomyces.10818	Actinomyces.10718	Prevotella.10268	Streptococcus.11196	Haemophilus.11553	Parabacteroides.10436	Corynebacterium.10331	Parabacteroides.10616	Corynebacterium.10331	Propionibacterium.10393	Faecalibacterium.10883	Bacteroides.10428	Haemophilus.10332	Propionibacterium.10622	Propionibacterium.10360	Capnocytophaga.10445	Streptococcus.10878
Streptococcus.10400	Phascolarctobacterium.10432	Propionibacterium.10653	Bacteroides.10355	Veillonella.12749	Bacteroidales.13188	Streptococcus.10280	Fusobacterium.10853	Campylobacter.11683	Actinomyces.10230	Actinomyces.10873	Selenomonas.10895	Haemophilus.10235	EW055.10761	Porphyromonas.11034	Actinomyces.10212	Streptococcus.11000	Tannerella.11093	Prevotella.10266	Fusobacterium.10754	Leptotrichia.10904	Proteobacteria.10194	Neisseriaceae.11725	Selenomonas.1123	Neisseria.10207	Fusobacterium.11488	Gemella.11539	Actinomyces.10241	Flavobacteriaceae.10845	Haemophilus.10749	Veillonella.10273	Streptococcus.11210	Haemophilus.11652	Chryseobacterium.1044	Ruminococcaceae.10333	Streptococcus.10649	Propionibacterium.10334	Propionibacterium.10395	Bulleidia.109	Phascolarctobacterium.10432	Streptococcus.1034	Capnocytophaga.10633	Propionibacterium.10361	Propionibacterium.10447	Propionibacterium.10911
Neisseria.10408	Propionibacterium.10441	Erysipelotrichaceae.1066	Bacteroidales.10358	Prevotellaceae.12767	Prevotella.133	Leptotrichia.10290	Streptococcus.10856	Selenomonas.1177	Prevotella.1025	Prevotella.10913	Streptococcus.10896	Rothia.10239	Lactobacillus.1080	Actinomyces.11056	Prevotella.10218	Dialister.11039	Streptococcus.11114	Prevotella.10268	Streptococcus.10759	Leptotrichia.10916	Streptococcus.10196	Alphaproteobacteria.11747	Gemella.11282	Actinomyces.10211	Streptococcus.11498	Gemella.1157	Clostridiales.10244	Neisseria.10859	Serratia.1076	Actinomyces.10276	Streptococcaceae.11256	Streptococcus.11717	Staphylococcus.1045	Propionibacterium.10339	Hymenobacter.10656	Propionibacterium.10339	Frigoribacterium.10403	Propionibacterium.10906	Propionibacterium.10434	Mycoplasma.10341	Blautia.1065	Propionibacterium.10384	Peptoniphilus.10448	Sphingobacterium.10943
Clostridium.1041	Propionibacterium.10442	Bacteroides.10665	Parabacteroides.10368	EW055.12811	Corynebacterium.13324	Haemophilus.10332	Prevotella.1087	Neisseria.11776	Actinobacillus.10260	Leptotrichia.10916	Streptococcus.10945	Fusobacterium.10250	Actinomyces.10816	Streptococcus.11062	Actinomyces.10219	Lactobacillus.11051	Abiotrophia.11121	Selenomonas.10272	Gemella.10771	Prevotella.10923	Streptococcus.10198	Actinomyces.11750	Lactobacillus.11294	Actinomyces.10216	Campylobacter.11499	Bacteroidales.11578	Fusobacterium.10250	Selenomonas.10895	Corynebacterium.10760	Lachnospiraceae.1028	Actinobacillus.11258	Rothia.1172	Corynebacterium.10460	Actinomyces.10343	Streptococcus.10663	Clostridium.1035	Clostridium.1041	Propionibacterium.10917	Parabacteroides.10436	Actinomyces.10342	Neisseria.10660	Bacteroides.10385	Propionibacterium.10451	Streptococcus.10957
Staphylococcus.10413	Propionibacterium.10447	Propionibacterium.10676	Ruminococcaceae.1037	RF39.12851	Ruminococcus.13349	Streptococcus.1034	Streptococcus.10896	Leptotrichia.11813	Veillonella.10264	Lautropia.10946	Lachnospiraceae.1096	Actinomyces.10259	Actinomyces.10818	Clostridium.11064	Streptococcus.10221	Haemophilus.11078	EW055.11151	Veillonella.10273	Bacteroidales.10781	Actinomyces.10925	Capnocytophaga.10200	Clostridiales.11758	Lactobacillus.113	Rothia.10225	Oribacterium.11565	Streptococcus.11599	Actinomyces.10259	Leptotrichia.10904	Actinomyces.10765	Leptotrichia.10290	Fusobacterium.11279	Campylobacter.11727	Bacteroides.1047	Bacteroides.10349	Neisseria.10677	Propionibacterium.10350	Propionibacterium.10410	Corynebacterium.10932	Chryseobacterium.1044	Bacteroides.10349	Gemella.10672	Staphylococcus.10389	Propionibacterium.10458	Prevotella.10979
Corynebacterium.10421	Propionibacterium.10458	Neisseria.10710	Bacteroides.10385	Bacteroidales.12919	Streptococcus.13386	Streptococcus.10340	Eubacterium.1090	Actinomyces.1184	Granulicatella.10265	Corynebacterium.10956	Capnocytophaga.10976	Granulicatella.10265	Oscillospira.10821	Actinomyces.11066	Rothia.10225	Prevotella.11095	Campylobacter.11170	Capnocytophaga.10274	Prevotella.10808	Lautropia.10946	Lachnospiraceae.10201	Leptotrichia.11781	Corynebacterium.11348	Neisseria.1023	Parabacteroides.11641	F16.11637	Granulicatella.10265	Actinomyces.10925	Actinomyces.10791	Moryella.10295	Haemophilus.11292	Prevotella.11749	Propionibacterium.10471	Propionibacterium.10350	Propionibacterium.10694	Propionibacterium.10353	Propionibacterium.10411	Bacteroides.10938	Propionibacterium.10444	Actinomyces.10357	Neisseria.10677	Clostridium.1041	Corynebacterium.10460	Lactobacillus.10987
Finegoldia.10426	Treponema.1046	Propionibacteriaceae.10716	Prevotella.10396	Bacteroides.1295	Root.13394	Actinomyces.10357	Rothia.10900	Streptococcus.11854	Prevotella.10266	Streptococcus.10957	Streptococcus.10992	Prevotella.10266	Clostridiales.10843	Micrococcus.11071	Neisseria.1023	Actinomyces.11098	Streptococcus.11172	Haemophilus.10277	Actinomyces.10809	Corynebacterium.10956	Actinomyces.10206	Phascolarctobacterium.118	Prevotella.11390	Actinomyces.10230	Corynebacterium.11698	Gemella.11647	Prevotella.10266	Porphyromonas.10950	Bacteroides.10839	Actinomyces.10314	Corynebacterium.11308	Streptococcus.11768	Moryella.10486	Propionibacterium.10352	Propionibacterium.10701	Peptostreptococcus.10359	Prevotella.10417	Corynebacterium.10956	Staphylococcus.1045	Propionibacterium.10371	Propionibacterium.10683	Staphylococcus.10413	Bacteroides.1047	Comamonas.1100
Bacteroides.10428	Prevotella.10468	Bacteroides.10733	Bacteroides.10409	Bacteroidales.12972	Streptococcus.134	Peptostreptococcus.10359	Leptotrichia.10916	Porphyromonas.11923	Actinomyces.10267	Actinomycetales.10974	Actinomyces.10996	Prevotella.10268	Neisseria.10859	Aggregatibacter.11075	Selenomonas.10237	ClostridialesFamilyXI.IncertaeSedis.11100	Actinomyces.11182	Lachnospiraceae.1028	Corynebacterium.10831	Capnocytophaga.10976	Neisseria.10207	Ruminococcus.1181	Gemella.11395	Corynebacterium.10232	Veillonella.11708	Clostridiales.11654	Prevotella.10268	Fusobacterium.1097	Streptococcus.10878	Atopobium.10318	Haemophilus.11343	Root.11819	Lachnospiraceae.10494	Propionibacterium.10354	Lachnospiraceae.1073	Propionibacterium.10360	Prevotella.10419	Streptococcus.10957	Propionibacterium.10458	Saccharopolyspora.1038	Lachnospiraceae.10692	Propionibacterium.10422	Propionibacterium.10471	Finegoldia.11005
Propionibacterium.10434	Bacteroides.1047	Root.10741	Clostridium.1041	Bacteroidales.12982	Bulleidia.13518	Selenomonas.1036	EW055.10929	Actinomyces.11964	Prevotella.10268	Comamonas.1100	Dialister.11039	Haemophilus.10277	Bacteroides.10868	Corynebacterium.11079	Clostridiales.10244	Fusobacterium.11134	Actinomyces.11186	Leptotrichia.10290	Campylobacter.10833	Streptococcus.10992	Actinomyces.10211	Streptococcus.11826	Selenomonas.11403	Flavobacteriaceae.10233	ClostridialesFamilyXI.IncertaeSedis.1171	Prevotella.11663	Veillonella.10273	Streptococcus.10982	Streptococcus.10896	Actinomyces.10321	Rothia.1135	Porphyromonas.11875	Faecalibacterium.10499	Propionibacterium.10356	Alistipes.10745	Propionibacterium.10361	Corynebacterium.10421	Deinococcus.10978	Corynebacterium.10460	Propionibacterium.10384	Faecalibacterium.10714	Finegoldia.10426	Clostridiales.10482	Actinomyces.11006
Staphylococcus.10435	Propionibacterium.10471	Alistipes.10745	Prevotella.10417	Actinomyces.13083	Lactobacillus.13531	Streptococcaceae.10363	Corynebacterium.10956	Leptotrichia.11979	Capnocytophaga.10274	Streptococcus.11000	Bacteroides.1105	Lachnospiraceae.1028	Eubacterium.1090	Bacteroides.11085	Prevotella.1025	Porphyromonadaceae.11185	Streptococcus.11210	Fusobacterium.10292	Bacteroides.10839	Tannerella.11093	Prevotella.10214	Haemophilus.11845	Streptococcus.1146	Veillonella.10248	Rothia.1174	Prevotella.11673	Actinomyces.10276	Actinomycetales.10983	Staphylococcus.10908	Actinomyces.10327	Prevotella.11390	Selenomonas.11890	EW055.105	Peptostreptococcus.10359	Streptococcus.10759	Propionibacterium.10384	Bacteroidales.10425	Granulicatella.10984	Dialister.10483	Propionibacterium.10395	Clostridium.10731	Propionibacterium.10434	Moryella.10486	Neisseria.11013
Parabacteroides.10436	Lachnospiraceae.10494	Propionibacterium.10751	Faecalibacterium.10420	Bacteroides.13124	Veillonella.13546	Streptococcus.10367	Streptococcus.10957	Lactobacillus.12	Haemophilus.10277	Streptococcus.11003	Actinomyces.11056	Streptococcus.10280	Lautropia.10946	Propionibacterium.11097	Fusobacterium.10250	Selenomonas.11218	Neisseria.11212	Moryella.10295	Flavobacteriaceae.10845	Actinomyces.11098	TM7.3.10215	Rothia.11861	Streptococcus.11476	Prevotella.1025	Alphaproteobacteria.11747	Campylobacter.11683	Lachnospiraceae.1028	Catabacteriaceae.10994	Prevotella.10910	Leptotrichia.1033	Gemella.11408	Streptococcus.11907	Streptococcus.10508	Streptococcus.10367	Lactobacillus.10775	Bacteroides.10385	Phascolarctobacterium.10432	Lachnospiraceae.10995	Lachnospiraceae.10494	Propionibacterium.10397	Haemophilus.10749	Staphylococcus.10435	Prevotella.10487	Peptoniphilus.11019
Prevotella.10438	Streptococcus.10508	Propionibacterium.10756	Bacteroides.10428	Gemella.13182	ClostridialesFamilyXI.IncertaeSedis.13726	Streptococcus.10376	Actinomycetales.10974	Streptococcus.12005	Streptococcus.10280	Actinomyces.11022	Clostridium.11064	Leptotrichia.10290	Lachnospiraceae.1096	Actinomyces.11098	Actinomyces.10259	Treponema.11236	Selenomonas.11263	Prevotella.1030	Neisseria.10859	Burkholderiales.1110	Actinomyces.10216	Alistipes.11898	Selenomonas.11487	Treponema.1026	Neisseria.11776	Prevotella.1169	Streptococcus.10280	Streptococcus.10997	Bacteroides.10938	Clostridiales.10330	Selenomonas.11423	Veillonella.11917	Akkermansia.10513	Propionibacterium.10371	Treponema.10778	Acinetobacter.10386	Prevotella.10433	Haemophilus.110	EW055.105	Capnocytophaga.10399	Propionibacterium.10756	Prevotella.10438	DS.18.10489	Oscillospira.1103
Chryseobacterium.1044	Propionibacterium.10515	EW055.10761	Betaproteobacteria.10430	Streptococcus.13210	ClostridialesFamilyXI.IncertaeSedis.13742	Prevotella.10382	Streptococcus.10982	Streptococcus.12060	Leptotrichia.10290	Moryella.11041	Micrococcus.11071	Moryella.10295	Actinomyces.10989	Streptococcus.11114	Treponema.1026	Haemophilus.11248	Rothia.11290	Prevotella.10304	Actinomyces.10881	ClostridialesFamilyXI.IncertaeSedis.11100	Streptococcus.10221	Veillonella.11917	Streptococcus.11498	Prevotella.10266	Leptotrichia.11781	Prevotella.11723	Moryella.10295	Streptococcus.1101	Streptococcus.10939	Streptococcus.1034	Prevotella.11467	Selenomonas.11918	Ruminococcaceae.10517	X5B.18.10377	Clostridiales.10782	Staphylococcus.10389	Capnocytophaga.10445	Actinomyces.11006	Akkermansia.10513	Actinomyces.1040	EW055.10761	Propionibacterium.10441	Clostridiales.10492	Streptomyces.11037
Capnocytophaga.10445	Ruminococcus.10524	Gemella.10771	Phascolarctobacterium.10432	Prevotellaceae.13321	Streptococcus.13897	Bacteroides.10385	Lachnospiraceae.1099	Streptococcus.12095	Moryella.10295	Fusobacterium.11044	ClostridialesFamilyXI.IncertaeSedis.11100	Prevotella.1030	Streptococcus.10992	Treponema.1113	Granulicatella.10265	Atopobium.11254	Capnocytophaga.11297	Actinomyces.10314	Capnocytophaga.1091	Streptococcus.11106	Rothia.10225	Anaerotruncus.11926	Veillonellaceae.11535	Actinomyces.10267	Fusobacterium.11804	Neisseriaceae.11725	Prevotella.1030	Moryella.11041	Corynebacterium.10958	Streptococcus.10340	Capnocytophaga.11481	Gemella.11928	Flavobacterium.10518	Corynebacterium.10381	Lachnospiraceae.1084	Propionibacterium.10397	Propionibacterium.10451	Propionibacterium.11008	Propionibacterium.10515	Streptococcus.10400	Lactobacillus.10775	Propionibacterium.10444	Capnocytophaga.1050	Carnobacterium.1104
Peptoniphilus.10448	Prevotella.10556	Actinomyces.10799	Parabacteroides.10436	SR1.13449	Bacteroidales.13970	Actinomyces.10398	Comamonas.1100	Streptococcus.12102	Prevotella.1030	Bacteroidetes.11049	Streptococcus.11106	Actinomyces.10314	Catabacteriaceae.10994	Bacteroides.11132	Prevotella.10266	Streptococcaceae.11256	Actinomyces.11307	Atopobium.10318	Fusobacterium.10933	Fusobacterium.11117	Neisseria.1023	Gemella.11928	Streptococcus.11579	Actinomyces.1027	Streptococcus.11810	Actinomyces.11750	Actinomyces.10314	Bacteroides.1105	Lachnospiraceae.1096	Actinomyces.10343	Streptococcus.1149	Selenomonas.11931	Ruminococcus.10524	Propionibacterium.10384	Propionibacterium.10852	Actinomyces.104	Treponema.1046	Propionibacterium.11042	Ruminococcus.10524	Frigoribacterium.10403	Isosphaeraceae.10817	Staphylococcus.1045	Lautropia.10502	Propionibacterium.11063
Staphylococcus.1045	ClostridialesFamilyXI.IncertaeSedis.10558	Propionibacterium.10802	Prevotella.10438	Clostridiales.13509	Veillonella.14053	Capnocytophaga.10399	Actinomyces.11018	Lactobacillus.12106	Atopobium.10318	Rothia.11050	Actinomyces.11108	Atopobium.10318	Streptococcus.11000	ClostridialesFamilyXI.IncertaeSedis.11152	Prevotella.10268	Streptococcus.11275	Actinomyces.11310	Prevotella.10329	Actinomyces.10936	Rothia.1117	Actinomyces.10230	Porphyromonas.11965	Actinomyces.1162	Selenomonas.10272	Prevotella.11817	Streptococcus.11768	Atopobium.10318	Actinomyces.11056	Capnocytophaga.10976	Capnocytophaga.10344	Prevotella.11496	Prevotella.11938	Propionibacterium.10534	Staphylococcus.10389	Ruminococcus.10855	Streptococcus.10400	Corynebacterium.10460	Propionibacterium.11053	Propionibacterium.10527	Bacteroides.10409	Propionibacterium.10827	Actinomycetales.10453	Propionibacterium.10515	Betaproteobacteria.1107
Propionibacterium.10451	Propionibacterium.10569	Propionibacterium.10803	Clostridiaceae.10439	Prevotella.13582	Root.14155	Neisseria.10408	Actinomyces.11022	Actinomyces.12143	Prevotella.10329	Haemophilus.11078	Treponema.1113	Actinomyces.10321	Actinomyces.11022	Streptococcus.11161	Capnocytophaga.10274	Prevotella.11303	Actinomyces.11315	Haemophilus.10332	Sphingobacterium.10943	Actinomyces.11186	Corynebacterium.10232	Streptococcus.11982	Actinobacillus.11624	Capnocytophaga.10274	Haemophilus.11845	Fusobacterium.11806	Actinomyces.10321	Corynebacterium.11079	Actinomyces.10989	Actinomyces.10345	Lactobacillus.11520	Capnocytophaga.11958	Catabacteriaceae.10543	Capnocytophaga.10399	Streptococcus.10856	Staphylococcus.10413	Lachnospiraceae.10464	Haemophilus.11054	Propionibacterium.10534	Propionibacterium.10410	Corynebacterium.10846	Propionibacterium.10454	Propionibacterium.10519	Bacteroidales.11076
Actinomycetales.10453	Propionibacterium.10579	Propionibacterium.10806	Bacteroidales.10449	Lachnospiraceae.13616	Catabacteriaceae.14178	Kingella.10418	Eubacterium.11023	Fusobacterium.12164	Haemophilus.10332	Rothia.1108	Neisseria.11148	Prevotella.10329	Capnocytophaga.11030	Streptococcus.11172	Actinomyces.10276	Corynebacterium.11308	Gemella.11329	Streptococcus.1034	Lachnospiraceae.1096	Streptococcus.11199	Flavobacteriaceae.10233	Bacteroides.12082	Clostridiales.11654	Capnocytophaga.10275	Selenomonas.1186	Prevotella.11807	Streptococcus.10325	Tannerella.11093	Ruminococcus.10999	Prevotella.10346	Veillonellaceae.11535	Bacteroidetes.11967	Prevotella.10544	Streptococcus.10400	Propionibacterium.10864	Propionibacterium.10422	Propionibacterium.10471	Moryella.1106	Propionibacterium.10549	Bacteroidales.10425	Ruminococcus.10855	Corynebacterium.10456	Propionibacterium.10522	Faecalibacterium.11096
Propionibacterium.10454	Bacteroides.10581	Actinomycetales.10810	Clostridiales.10463	ClostridialesFamilyXI.IncertaeSedis.13672	Bacteroidales.1433	Prevotella.10424	Actinomycetales.11040	Actinomyces.12180	Streptococcus.1034	Fusobacterium.11080	Catonella.1115	Haemophilus.10332	Streptomyces.11037	Streptococcus.11196	Haemophilus.10277	TM7.3.11311	Rothia.11335	Streptococcus.10340	Eikenella.10962	Neisseria.11212	Veillonella.10248	Root.12088	Streptococcus.11671	Haemophilus.10277	Streptococcus.11868	Prevotella.11839	Actinomyces.10327	Burkholderiales.1110	Comamonas.1100	Actinomyces.10347	Capnocytophaga.11538	Lactobacillus.11985	Propionibacterium.10549	EW055.10405	Streptococcus.10878	Finegoldia.10426	Propionibacterium.10473	Rothia.1108	Prevotella.10556	Staphylococcus.10435	Actinomyces.10866	Propionibacterium.10466	Propionibacterium.10527	Bacteroides.11139
Corynebacterium.10456	Propionibacterium.10584	Propionibacterium.10812	Lachnospiraceae.10464	Clostridiales.13691	Veillonella.14334	Streptococcus.10429	Bacteroides.1105	Actinomyces.12203	Streptococcus.10340	Burkholderiales.1110	ClostridialesFamilyXI.IncertaeSedis.11152	Streptococcus.1034	Actinomycetales.11040	Zoogloea.11206	Lachnospiraceae.1028	Streptococcus.1132	Corynebacterium.11341	Actinomyces.10343	Actinomyces.10989	Selenomonas.11233	Prevotella.1025	Streptococcus.12102	Prevotella.11673	Lachnospiraceae.1028	Bacteroides.11972	Capnocytophaga.11867	Leptotrichia.1033	Tannerella.11164	Streptococcus.11000	Peptostreptococcus.10359	Corynebacterium.11569	F16.12029	Aerococcaceae.1056	Propionibacterium.10410	Faecalibacterium.10883	Propionibacterium.10434	Ruminococcaceae.1049	Fusobacterium.11080	Aerococcaceae.1056	Prevotella.10438	Lachnospiraceae.10875	Propionibacterium.10472	Peptoniphilus.1054	Propionibacterium.11158
Corynebacterium.10460	Propionibacterium.10588	Propionibacterium.10814	Clostridiales.10467	Root.13732	Bacteroidales.1437	Streptococcaceae.10431	Rothia.11050	Alicyclobacillus.12205	Prevotella.10346	Campylobacter.11111	Streptococcus.11172	Streptococcus.10340	Fusobacterium.11044	Selenomonas.11233	Streptococcus.10280	Lautropia.11359	Porphyromonas.11346	Capnocytophaga.10344	Streptococcus.10997	Treponema.11236	Fusobacterium.10250	Streptococcus.12113	Haemophilus.11680	Streptococcus.10281	Actinomycetales.11981	Porphyromonas.11875	Haemophilus.10332	Porphyromonadaceae.11185	Oscillospira.1103	Selenomonas.1036	Bacteroidales.11578	Prevotella.12039	Dialister.10566	Propionibacterium.10422	Actinomycetales.10887	Staphylococcus.10435	Clostridiales.10492	Propionibacterium.11084	Corynebacterium.10565	Actinomycetales.10453	Propionibacterium.10879	Fusobacterium.10474	Actinomycetales.10547	Oscillospira.11166
Propionibacterium.10472	Propionibacterium.10590	Streptococcus.10822	Bacteroides.1047	Subdoligranulum.13809	Granulicatella.14447	Prevotella.10433	Streptococcus.11062	Actinomyces.1221	Clostridium.1035	Selenomonas.1114	Porphyromonadaceae.11185	Actinomyces.10343	Haemophilus.11078	Haemophilus.11248	Leptotrichia.10290	Haemophilus.11375	Corynebacterium.11348	Actinomyces.10345	Streptococcus.11000	Moryella.11249	Treponema.1026	Corynebacterium.12126	Campylobacter.11683	Leptotrichia.10290	Streptococcus.11982	Ruminococcus.1190	Streptococcus.1034	Streptococcus.11194	Capnocytophaga.11030	Streptococcus.10369	Kingella.11582	Streptococcus.12058	Anaerococcus.10568	Actinomyces.10423	Propionibacterium.10893	Prevotella.10438	Corynebacterium.10512	Abiotrophia.11121	Dialister.10566	Propionibacterium.10454	Corynebacterium.10882	Bacteroides.10485	Porphyromonas.10560	Rothia.1117
Dialister.10483	Streptococcus.10595	Kocuria.10826	Lachnospiraceae.10480	Prevotella.13810	Clostridiales.14481	Capnocytophaga.10445	Actinomyces.11066	Streptococcus.12220	Peptostreptococcus.10359	Corynebacterium.11144	Neisseria.11212	Prevotella.10346	Fusobacterium.11080	Streptococcaceae.11256	Fusobacterium.10292	Peptoniphilus.11399	Streptococcus.11351	Prevotella.10346	Streptococcus.1101	Atopobium.11254	Prevotella.10266	Prevotella.12127	Actinomyces.11707	Fusobacterium.10292	Streptococcus.12005	Veillonella.11917	Streptococcus.10340	Neisseria.11212	Dialister.11039	Actinomyces.10370	Streptococcus.11626	Bacteroides.12082	Propionibacterium.10569	Bacteroidales.10425	Lactobacillus.10915	Propionibacterium.10441	Akkermansia.10513	Catabacteriaceae.11123	Anaerococcus.10568	Lachnospiraceae.10464	Faecalibacterium.10883	Lachnospiraceae.10494	Propionibacterium.10567	Bacteroides.11178
Bacteroides.10485	Leptotrichia.10597	Gemella.10837	Clostridiales.10482	Bacteroidales.13878	Subdoligranulum.14494	Fusobacterium.10457	Aggregatibacter.11075	Prevotella.12242	Streptococcaceae.10363	Campylobacter.11170	Actinomyces.11221	Actinomyces.10347	Corynebacterium.11180	Selenomonas.11263	Moryella.10295	Actinomyces.11466	Bacteroidales.11361	Actinomyces.10347	Campylobacter.11011	Anaerococcus.11306	Actinomyces.10267	Veillonella.12136	Gemella.11728	Prevotella.1030	Streptococcus.12058	Treponema.11936	Capnocytophaga.10344	Gemella.11282	Corynebacterium.11047	Streptococcus.10376	Selenomonas.11629	Flavobacteriaceae.1213	Staphylococcus.10571	Finegoldia.10426	Propionibacterium.10930	Propionibacterium.10442	Propionibacterium.10528	Bacteroides.11125	Propionibacterium.10569	Propionibacterium.10466	Actinomycetales.10887	EW055.105	Actinomyces.1057	Clostridiales.112
Moryella.10486	CW040.106	Actinomyces.10858	Bacteroides.10485	Streptococcus.13899	Bacteroidales.14529	Prevotella.10468	Tannerella.11164	Capnocytophaga.12281	Streptococcus.10367	Corynebacterium.11180	Moryella.11249	Clostridium.1035	Actinomyces.11182	Corynebacteriaceae.11264	Prevotella.1030	Streptococcus.11472	Actinomyces.11417	Clostridium.1035	Acidovorax.1102	Corynebacterium.11308	Prevotella.10268	Corynebacterium.12146	Prevotella.11749	Selenomonas.10305	Rothia.12072	Streptococcus.11962	Actinomyces.10345	Campylobacter.11284	Sutterella.11052	Prevotella.10382	Haemophilus.11630	Prevotella.12138	Lactobacillus.10580	Phascolarctobacterium.10432	Staphylococcus.10935	Propionibacterium.10444	Propionibacterium.10529	Propionibacterium.11133	Staphylococcus.10571	Propionibacterium.10471	Streptococcus.10896	Ruminococcus.10524	Bulleidia.1058	Phycicoccus.11211
Actinomycetales.10490	Propionibacterium.10601	Mycobacterium.1086	Ruminococcaceae.1049	Ruminococcaceae.13925	Veillonella.14561	Fusobacterium.10474	Corynebacterium.11180	Streptococcus.12287	Streptococcus.10376	Corynebacterium.11188	Jonesia.11253	Actinomyces.10357	Bacteroides.11183	Streptococcus.1132	Actinomyces.10314	Streptococcus.11478	Selenomonas.11423	Peptostreptococcus.10359	Bacillaceae.11024	Clostridium.1131	Actinomyces.1027	Neisseria.12173	Leptotrichia.11766	Prevotella.10329	Bacteroides.121	Campylobacter.12122	Prevotella.10346	Corynebacterium.11308	Actinomyces.11066	Leptotrichia.10390	Prevotella.11631	Pasteurellaceae.1217	Turicibacteraceae.1059	Propionibacterium.10442	Sphingobacterium.10943	Propionibacterium.10447	Porphyromonadaceae.1053	Bacteroides.11139	Carnobacteriaceae.10572	Propionibacterium.10472	Propionibacterium.10911	Porphyromonadaceae.1053	Lactobacillus.10580	Propionibacterium.11217
EW055.105	Dialister.10602	Propionibacterium.10862	Clostridiales.10492	Porphyromonadaceae.14072	Mobiluncus.1459	Streptococcus.10475	Haemophilus.11189	Curtobacterium.12306	Prevotella.10382	Leptotrichia.11235	Selenomonas.11263	Peptostreptococcus.10359	Porphyromonadaceae.11185	Bacteroides.11327	Atopobium.10318	Selenomonas.11487	Neisseria.11457	Selenomonas.1036	Bacteroides.1105	Corynebacterium.11341	Selenomonas.10272	Prevotellaceae.1218	Neisseria.11776	Clostridiales.10330	Streptococcus.12102	Streptococcus.12159	Actinomyces.10347	Actinomyces.11331	Haemophilus.11078	Capnocytophaga.10399	Streptococcus.11695	Root.12195	Propionibacterium.10590	Propionibacterium.10444	Corynebacterium.10956	Peptoniphilus.10448	Propionibacterium.10536	Tannerella.11164	Turicibacteraceae.1059	Fusobacterium.10474	Propionibacterium.10917	Propionibacterium.10534	Propionibacterium.10586	Prevotella.11265
Corynebacterium.10501	Propionibacterium.10603	Propionibacterium.10864	Lachnospiraceae.10494	Comamonas.14205	Lactobacillus.14632	Moryella.10486	Streptococcus.11196	Kingella.12309	Bacteroides.10385	Propionibacterium.11251	Bacteroides.11266	Streptococcus.10367	Prevotella.11197	Corynebacterium.11341	Actinomyces.10321	Prevotella.11496	Prevotella.11467	Neisseria.10374	Sutterella.11052	Rothia.1135	Capnocytophaga.10274	Bulleidia.12185	Streptococcus.11789	Haemophilus.10332	Prevotella.12131	Neisseria.12161	Peptostreptococcus.10359	Selenomonas.11349	Lactobacillus.11090	Actinomyces.104	Actinomyces.11697	Treponema.12227	Fusobacterium.10593	Actinomycetales.10453	Propionibacterium.10963	Staphylococcus.1045	Actinomycetales.10547	Bacteroides.11178	Propionibacterium.10590	Prevotella.10487	Anaerotruncus.10926	Propionibacterium.10541	Propionibacterium.10588	Propionibacterium.11317
Bacteroides.10506	Faecalibacterium.10606	Bacteroides.10868	Ruminococcaceae.10496	Parabacteroides.14209	Streptococcus.14683	EW055.105	Neisseria.1121	Oribacterium.12330	Leptotrichia.10390	Actinomyces.11252	Selenomonas.1127	Streptococcus.10369	Selenomonas.1123	Haemophilus.11343	Prevotella.10329	Streptococcus.11498	Treponema.1147	Streptococcus.10376	Streptococcus.11072	Root.11357	Capnocytophaga.10275	Selenomonas.12187	Fusobacterium.11804	Streptococcus.1034	Corynebacterium.12146	Haemophilus.12162	Streptococcus.10367	Lautropia.11359	Faecalibacterium.11096	Streptococcus.10400	Leptotrichia.11705	Fusobacterium.12231	Propionibacterium.10599	Propionibacterium.10454	Actinomyces.10989	Actinomycetales.10453	Fusobacterium.10559	Bilophila.1118	Propionibacterium.10599	Ruminococcaceae.1049	Bacteroides.10938	Staphylococcus.10542	Prevotella.10592	Propionibacterium.11319
Corynebacterium.10512	Gemella.10608	Propionibacterium.10871	Parabacteroides.10498	Neisseria.14235	Lachnospiraceae.14692	Prevotella.10504	Selenomonas.1123	Propionibacterium.12342	Actinomyces.10398	Streptococcaceae.11256	Campylobacter.11284	Actinomyces.10370	Atopobium.11254	Capnocytophaga.11381	Leptotrichia.1033	Corynebacterium.1152	Streptococcus.11525	Prevotella.10382	Rothia.1108	Bacteroidales.11361	Haemophilus.10277	Streptococcus.1223	Fusobacterium.11806	Streptococcus.10340	Streptococcus.12157	Bulleidia.12185	Actinomyces.10370	Gemella.11395	Pasteurellaceae.1111	Prevotella.10402	Flavobacteriaceae.1173	Kingella.12309	CW040.106	Propionibacterium.10458	Propionibacterium.10990	Propionibacterium.10454	Aerococcaceae.1056	Bacteroides.11183	CW040.106	Streptococcus.10508	Lactobacillus.10955	Prevotella.10544	Haemophilus.10600	Bacteroides.11327
Akkermansia.10513	Veillonella.1062	Lachnospiraceae.10875	Faecalibacterium.10499	Clostridiales.14247	Campylobacter.1470	Streptococcus.10508	Prevotella.11247	Fusobacterium.12372	Capnocytophaga.10399	Rothia.11290	Actinomyces.11288	Streptococcus.10376	Fusobacterium.11279	Selenomonas.11387	Clostridiales.10330	Veillonellaceae.11535	Streptococcus.11532	Capnocytophaga.10399	Campylobacter.11082	Streptococcus.11378	Lachnospiraceae.1028	Capnocytophaga.12267	Prevotella.11807	Capnocytophaga.10344	Prevotella.12212	Treponema.12196	Streptococcus.10376	Prevotella.11416	Actinomyces.11113	EW055.10405	Neisseria.11736	Actinomyces.12329	Streptococcus.10604	Actinomyces.10461	Ruminococcus.10999	Corynebacterium.10456	Prevotella.10592	Propionibacterium.11193	Alistipes.10619	Veillonella.1052	Prevotella.10975	Propionibacterium.10549	Propionibacterium.10601	Streptophyta.11332
Propionibacterium.10534	Propionibacterium.10622	Propionibacterium.10889	Bacteroides.10506	Granulicatella.14266	Prevotella.149	Veillonella.1052	Actinomyces.11252	Campylobacter.12379	Actinomyces.104	Rothia.11335	Lactobacillus.113	Prevotella.10382	Campylobacter.11284	Faecalibacterium.11406	Haemophilus.10332	Actinomyces.11536	Actinomyces.11540	Actinomyces.104	Corynebacterium.1109	Selenomonas.11403	Streptococcus.10280	Streptococcus.12276	Selenomonas.11816	Actinomyces.10357	Streptococcus.12220	Treponema.12227	Prevotella.10382	Actinomyces.11417	Streptococcus.11114	Granulicatella.10407	Selenomonas.1177	Aggregatibacter.12344	Prevotella.10607	Lachnospiraceae.10464	Propionibacterium.11004	Propionibacterium.10458	Leptotrichia.10597	Clostridiales.112	Leptotrichia.10628	Thermoactinomyces.10520	Veillonellaceae.10980	Aerococcaceae.1056	Propionibacterium.10603	Propionibacterium.11342
Peptoniphilus.1054	Veillonella.10624	Staphylococcus.10905	Root.1051	Prevotella.14414	Haemophilus.14976	Prevotella.10532	Streptococcus.11275	Leptotrichia.12394	Actinomyces.1040	Corynebacterium.11348	Capnocytophaga.11312	Leptotrichia.10390	Rothia.11290	Streptococcus.11448	Streptococcus.1034	Streptococcus.1154	TM7.3.11566	Actinomyces.1040	Campylobacter.11111	Actinomyces.11417	Streptococcus.10281	Corynebacterium.12277	Corynebacteriaceae.11825	Peptostreptococcus.10359	Prevotella.1226	Gemella.12297	Bacteroides.10385	Prevotella.11420	Bacteroides.11139	Neisseria.10408	Prevotella.11817	Fusobacterium.12372	Alistipes.10619	Propionibacterium.10473	Porphyromonas.11009	Propionibacterium.10466	Haemophilus.10600	Porphyromonas.11200	Corynebacteriaceae.10632	Streptococcus.10525	Propionibacterium.10988	Dialister.10566	Streptococcus.10604	Actinomycetales.11354
Prevotella.10544	Bacteroides.10630	Actinobacillus.1093	Oscillospira.10510	Faecalibacterium.14430	Streptophyta.150	Veillonella.10539	Actinomyces.11281	Actinomyces.12396	Streptococcus.10400	Root.11357	Streptococcus.1132	Capnocytophaga.10399	Haemophilus.11292	Prevotella.11470	Streptococcus.10340	Bacteroidales.11578	Streptococcus.11579	Streptococcus.10400	Actinomyces.11113	Neisseria.11457	Leptotrichia.10290	Granulicatella.12314	Streptococcus.11843	Selenomonas.1036	Streptococcus.12266	Oribacterium.12330	Leptotrichia.10390	Streptococcus.11448	Streptococcus.11161	Bulleidia.10415	Haemophilus.11845	Veillonella.12383	Propionibacterium.10622	Dialister.10483	Peptoniphilus.11019	Propionibacterium.10472	Propionibacterium.10601	Propionibacterium.11207	Xanthomonas.1064	Propionibacterium.10536	Propionibacterium.10990	Anaerococcus.10568	Propionibacterium.10610	Propionibacterium.11389
Propionibacterium.10549	Propionibacterium.10636	Propionibacterium.10949	Akkermansia.10513	Bacteroidales.14536	Treponema.15007	Neisseriaceae.1055	Prevotella.11300	Dialister.124	EW055.10405	Leptotrichia.11358	Corynebacterium.11341	Actinomyces.104	Prevotella.11300	Selenomonas.11487	Actinomyces.10343	Sphingobacteriales.1159	Kingella.11582	Prevotella.10402	Faecalibacterium.11122	Prevotella.11467	Fusobacterium.10292	Capnocytophaga.12337	Williamsia.11869	Aggregatibacter.10362	Capnocytophaga.12267	Porphyromonas.12377	Capnocytophaga.10399	Prevotella.11467	Ruminococcus.11162	Prevotella.10419	Treponema.11895	Prevotella.12384	Streptococcus.1063	Bacteroides.10485	Carnobacterium.1104	Fusobacterium.10474	Catonella.10627	Neisseria.1121	Actinomycetales.10647	Peptoniphilus.1054	Ruminococcus.10999	Propionibacterium.10569	Alistipes.10619	Propionibacterium.11391
Corynebacterium.10553	Corynebacterium.10640	Propionibacterium.10951	Ruminococcaceae.10517	Ruminococcaceae.14544	Ruminococcaceae.15124	Porphyromonas.10560	Actinomyces.11310	Root.1241	Streptococcus.10406	Haemophilus.11375	Catonella.11345	Actinomyces.1040	Clostridium.1131	Campylobacter.11499	Actinomyces.10345	Streptococcus.11599	Streptococcus.11607	EW055.10405	Corynebacterium.11144	Prevotella.11468	Prevotella.1030	Rothia.12356	Porphyromonas.11875	Streptococcus.10367	Leptotrichia.12275	Haemophilus.12407	Actinomyces.1040	Treponema.1147	Rothia.1117	Prevotella.10424	Streptococcus.1192	Lactobacillus.12387	Corynebacteriaceae.10632	Flavobacterium.10497	Sutterella.11052	Bacteroides.10485	Propionibacterium.10636	Ruminococcaceae.1122	Propionibacterium.10661	Prevotella.10544	Propionibacterium.11008	Staphylococcus.10571	Deinococcus.10620	Propionibacterium.11398
Aerococcaceae.1056	Propionibacterium.10645	Lactobacillus.10955	Ruminococcus.10524	Root.14578	Ruminococcaceae.15143	Rothia.10563	Capnocytophaga.11312	Prevotella.12421	Granulicatella.10407	Lachnospiraceae.11442	Streptococcus.11351	Streptococcus.10400	Actinomyces.11331	Firmicutes.11506	Prevotella.10346	Neisseriaceae.116	Actinomyces.1162	Granulicatella.10407	EW055.11151	Prevotella.11470	Atopobium.10318	Prevotella.12360	Porphyromonas.11923	Streptococcus.10369	Streptococcus.12276	Prevotella.12421	Streptococcus.10400	Prevotella.11470	Campylobacter.11170	ClostridialesFamilyXI.IncertaeSedis.1043	Oribacterium.11921	Root.1241	Xanthomonas.1064	Lautropia.10502	Fusobacterium.11080	Moryella.10486	Propionibacterium.10638	Propionibacterium.11232	Streptococcus.10667	Actinomycetales.10547	Porphyromonas.11009	Propionibacterium.10579	Propionibacterium.10621	Ruminococcus.11414
Corynebacterium.10565	Actinomycetales.10647	Brevibacterium.1098	Porphyromonadaceae.1053	Capnocytophaga.14613	Lachnospiraceae.15147	Dialister.10566	Rothia.11335	Streptococcus.12450	Neisseria.10408	Streptococcus.11456	Bacteroidales.11361	Prevotella.10402	Catonella.11345	Streptococcaceae.11522	Actinomyces.10347	Selenomonas.11629	Streptococcus.11626	Neisseria.10408	Bacteroides.11178	Campylobacter.11499	Prevotella.10329	Leptotrichia.12361	Treponema.11936	Neisseria.10374	Corynebacterium.12277	Streptococcus.12450	Prevotella.10402	Streptococcus.11472	Finegoldia.11171	Prevotella.10433	Dialister.1195	Corynebacterium.1249	Blautia.1065	Prevotella.10504	Bacteroides.11085	Lachnospiraceae.10494	Propionibacterium.10676	Selenomonas.11233	Propionibacterium.10676	Mycobacterium.10551	Carnobacterium.1104	Propionibacterium.10584	Propionibacterium.10622	Lactobacillus.11424
Dialister.10566	Propionibacterium.10648	Streptococcus.10982	Catabacteriaceae.10543	Capnocytophaga.1463	Actinomyces.15148	Flavobacteriaceae.10576	Neisseria.1134	Porphyromonas.12467	Rothia.10412	Spirochaetes.11462	Selenomonas.11387	EW055.10405	Selenomonas.11349	Neisseria.11528	Clostridium.1035	Prevotella.11635	Haemophilus.11630	Rothia.10412	Bacteroides.11183	Streptococcus.1153	Clostridiales.10330	Campylobacter.12379	Flavobacteriaceae.11940	Streptococcus.10376	Bacteroides.12279	Oribacterium.12460	EW055.10405	Streptococcus.11498	Root.11184	Capnocytophaga.10445	Fusobacterium.11960	Actinomyces.12492	Propionibacterium.10659	Bacteroides.10506	Alistipes.11092	EW055.105	Neisseria.10677	Sphingobacterium.1125	Propionibacterium.10707	Micrococcaceae.10554	Sutterella.11052	Propionibacterium.10590	Corynebacteriaceae.10632	Propionibacterium.11427
Propionibacterium.10567	Lachnospiraceae.10657	Granulicatella.10984	Prevotella.10544	Granulicatella.14642	Ruminococcaceae.15150	Streptococcus.10578	Haemophilus.11343	Streptococcus.12468	Kingella.10418	Selenomonas.11463	Actinomyces.11417	Streptococcus.10406	Fusobacterium.11360	Streptococcus.11532	Peptostreptococcus.10359	F16.11637	Haemophilus.11632	Kingella.10418	Streptococcus.11194	Porphyromonas.11531	Streptococcus.1034	Porphyromonas.12397	Streptococcus.11945	Prevotella.10382	Porphyromonas.12285	Streptococcus.12471	Granulicatella.10407	Prevotella.115	Haemophilus.11189	Actinomyces.10461	Porphyromonas.11965	Actinomyces.12494	Erysipelotrichaceae.1066	EW055.10509	Bacteroides.11125	Bacteroides.10506	Campylobacter.10682	Flavobacteriaceae.11250	Propionibacterium.10708	Corynebacterium.10573	Aggregatibacter.11075	Fusobacterium.10593	Propionibacterium.10636	Propionibacterium.11439
Anaerococcus.10568	Propionibacterium.10659	Propionibacterium.10985	Porphyromonadaceae.10555	Bacteroidales.14732	Streptococcus.15181	Fusobacterium.10593	Campylobacter.11364	Porphyromonas.12484	Prevotella.10424	Actinomyces.11466	Prevotella.11420	Granulicatella.10407	Campylobacter.11364	Veillonellaceae.11535	Aggregatibacter.10362	Prevotella.11663	Actinomyces.11669	Prevotella.10419	Prevotella.11213	Bacteroides.11533	Streptococcus.10340	Porphyromonas.12399	Streptococcus.11962	Leptotrichia.10390	Streptococcus.12293	Streptococcus.12506	Neisseria.10408	Parabacteroides.11501	Parabacteroides.11195	Prevotella.10468	Bacteroides.11972	Gemella.12530	Streptococcus.10667	Oscillospira.10510	Flavobacterium.11126	Streptococcus.10508	Lachnospiraceae.10692	Selenomonas.11263	Lachnospiraceae.1073	Propionibacterium.10579	Bacteroidales.11076	Propionibacterium.10599	Propionibacterium.10638	Corynebacteriaceae.11460
Staphylococcus.10571	Streptococcus.10667	Propionibacterium.10990	Dialister.10566	Clostridiales.1476	Prevotella.15248	Streptococcus.10595	Prevotella.11388	Streptococcus.12506	Streptococcus.10429	Prevotella.11468	Prevotella.11467	Neisseria.10408	Streptococcus.11378	Lachnospiraceae.11567	Streptococcus.10367	Lactobacillus.11666	Fusobacterium.11734	Prevotella.10424	Actinobacillus.11259	Gemella.11539	Capnocytophaga.10344	Haemophilus.12407	Selenomonas.11969	Corynebacterium.10391	Granulicatella.12314	Fusobacterium.12515	Clostridium.1041	EW055.11508	Streptococcus.11196	Fusobacterium.10474	Streptococcus.11982	Streptococcus.12548	Gemella.10672	Propionibacterium.10515	Propionibacterium.11129	Propionibacterium.10515	Propionibacterium.10693	Propionibacterium.11272	Corynebacteriaceae.10734	Corynebacterium.1060	Alistipes.11092	Propionibacteriaceae.10618	Propionibacterium.10645	Bacteroidales.11485
Carnobacteriaceae.10572	Propionibacterium.10681	Haemophilus.110	Bulleidia.1058	ML615J.28.14760	Prevotella.15258	CW040.106	Prevotella.1141	Actinomyces.12525	Streptococcaceae.10431	Kocuria.11484	Treponema.1147	Clostridium.1041	Prevotella.11416	Porphyromonas.11570	Streptococcus.10369	Capnocytophaga.11667	Actinomyces.11735	Prevotella.10433	Campylobacter.11284	Bacteroidales.11578	Prevotella.10346	Root.1241	Corynebacterium.11997	Actinomyces.10398	Capnocytophaga.12337	Prevotella.12522	Bulleidia.10415	Corynebacterium.1152	Selenomonas.11205	Porphyromonas.10476	Haemophilus.12007	Actinomyces.12560	Propionibacterium.10676	Propionibacterium.10522	Actinomycetales.11135	Propionibacterium.10519	Propionibacterium.10697	Clostridium.1131	Propionibacterium.10738	Haemophilus.10600	Pedobacter.11094	Streptococcus.1063	Propionibacterium.10659	Root.11500
Corynebacterium.10573	Campylobacter.10682	Lachnospiraceae.11007	Bacteroides.10581	Sutterella.14815	Oscillospira.15265	Haemophilus.10600	Neisseria.11411	Streptophyta.1254	Prevotella.10433	Campylobacter.11499	Prevotella.11470	Kingella.10418	Georgenia.11432	Kingella.11582	Actinomyces.10370	Prevotella.11673	Porphyromonas.1175	Neisseria.10437	Capnocytophaga.11297	Lachnospiraceae.11580	Actinomyces.10357	Bacteroides.1246	Actinomyces.12002	Capnocytophaga.10399	Prevotella.12354	Streptococcaceae.12523	Kingella.10418	Capnocytophaga.11538	Ruminococcaceae.1122	Actinomyces.1048	Prevotella.1209	Neisseria.12582	Campylobacter.10682	Propionibacterium.10528	Bacteroides.11140	Propionibacterium.10522	Leptotrichia.107	Propionibacterium.11317	Root.10741	Streptococcus.10604	Propionibacterium.11101	Xanthomonas.1064	Streptococcus.10667	Clostridiales.11504
Fusobacterium.10593	Lachnospiraceae.10692	Propionibacterium.11026	Turicibacteraceae.1059	Bacteroidales.14837	Clostridiales.15282	Streptococcus.10604	Actinomyces.11438	Streptococcus.12543	Capnocytophaga.10445	Selenomonas.11512	Capnocytophaga.11481	Prevotella.10419	Catabacteriaceae.11450	Streptococcus.11607	Streptococcus.10376	Haemophilus.11682	Actinomyces.11750	Capnocytophaga.10445	Actinomyces.11314	Bacteroidales.11584	Peptostreptococcus.10359	CW040.12485	Bacteroides.1201	Actinomyces.104	Leptotrichia.12376	Bacteroidales.12524	Prevotella.10419	Propionibacterium.11542	Streptococcus.11223	Actinomyces.10484	Streptococcus.12095	Lactobacillus.12611	Leptotrichia.107	Porphyromonadaceae.10555	Neisseria.11148	Propionibacterium.10527	Capnocytophaga.10702	Bacteroides.11327	Serratia.1076	Propionibacteriaceae.10618	Abiotrophia.11121	Actinomycetales.10647	Propionibacterium.10676	Propionibacterium.11519
Propionibacterium.10599	Propionibacterium.10694	Propionibacterium.11028	Clostridiales.10591	Ruminococcaceae.14876	Bacteroidales.15371	Prevotella.10607	Gemella.11444	Prevotella.12567	Treponema.1046	Campylobacter.11514	Actinomyces.11495	Prevotella.10424	Spirochaetes.11462	Propionibacterium.11621	Prevotella.10382	Neisseria.11686	Clostridiales.11758	Selenomonas.10450	Actinomyces.11315	Sphingobacteriales.1159	Selenomonas.1036	Corynebacterium.12500	Prevotella.12012	Actinomyces.1040	Porphyromonas.12397	Corynebacterium.12555	Prevotella.10424	Carnobacteriaceae.11563	Sphingobacterium.1125	Moryella.10486	Actinomycetales.1211	Selenomonas.1265	Root.10741	Prevotella.10556	Porphyromonas.11150	Propionibacterium.10534	Propionibacterium.10708	Streptophyta.11332	Streptococcus.1078	Propionibacterium.10623	EW055.11128	Propionibacterium.10648	Neisseria.10677	Propionibacterium.11521
Corynebacterium.1060	Porphyromonas.10695	Propionibacterium.11033	Faecalibacterium.10606	RF39.14925	Ruminococcaceae.15385	Gemella.10608	Bacteroides.11452	Actinomyces.1258	Actinomyces.10461	Streptococcaceae.11522	Lactobacillus.11520	ClostridialesFamilyXI.IncertaeSedis.1043	Streptococcus.11472	Prevotella.11635	Leptotrichia.10390	Streptococcus.11717	Coprococcus.11779	Treponema.1046	EW055.11318	Burkholderiales.1160	Aggregatibacter.10362	Streptococcus.12506	Propionibacterium.12049	Streptococcus.10400	Dialister.12433	Actinomycetales.12561	ClostridialesFamilyXI.IncertaeSedis.1043	Kingella.11582	Lactobacillus.11294	F16.10493	Streptococcus.12112	Streptococcus.12650	Serratia.1076	Corynebacterium.10565	Moryella.11165	Peptoniphilus.1054	Actinomyces.1071	Corynebacterium.11348	Streptococcus.10788	Corynebacterium.10626	Treponema.1113	Propionibacterium.10651	Propionibacterium.10679	Sphingobacteriales.1159
Haemophilus.10600	Propionibacterium.10706	Propionibacterium.11060	Parabacteroides.10616	Bacteroides.1498	Bacteroidales.15391	Selenomonas.1061	Streptococcus.11456	Actinomyces.12585	Prevotella.10468	Actinomycetales.11608	F16.11523	Prevotella.10433	Streptococcus.11478	F16.11637	Actinomyces.10398	Campylobacter.11727	Streptococcus.11789	Prevotella.10468	Gemella.11329	Bacteroides.11620	Neisseria.10374	Prevotella.12522	Veillonella.12050	Neisseria.10408	Selenomonas.12436	Campylobacter.12570	Prevotella.10433	Bacteroidales.11584	Lactobacillus.113	EW055.105	Gemella.12118	F16.12667	Gemella.10771	Streptococcus.10578	Lautropia.1119	Propionibacterium.10541	Faecalibacterium.10714	Corynebacterium.11365	Moraxellaceae.10792	Capnocytophaga.10634	Actinomycetales.11135	Propionibacterium.10653	Campylobacter.10682	Propionibacterium.11598
Actinomycetales.10609	Actinomyces.1071	Streptococcus.11062	Faecalibacterium.10617	Prevotella.15098	Ruminococcaceae.15425	Veillonella.1062	Selenomonas.11463	Geodermatophilaceae.12588	Fusobacterium.10474	Clostridiales.1163	Corynebacterium.11529	Capnocytophaga.10445	Streptococcus.1149	Porphyromonas.11675	Capnocytophaga.10399	Haemophilus.11738	Phascolarctobacterium.118	Fusobacterium.10474	Corynebacterium.11348	Streptococcus.11628	Streptococcus.10376	Ruminococcus.12535	Streptococcus.12060	Rothia.10412	Streptococcus.12457	Streptococcus.12609	Capnocytophaga.10445	Ruminococcaceae.11589	Anaerococcus.11306	Actinomyces.10500	Prevotella.12127	EW055.12681	Streptococcus.1078	Propionibacterium.10579	Bacteroides.11191	Staphylococcus.10542	Actinomycetales.10719	Propionibacterium.11370	Bacteroides.10797	Neisseria.10635	Parabacteroides.11136	Propionibacterium.10654	Propionibacterium.10683	Prevotella.11606
Alistipes.10619	Propionibacterium.10715	Propionibacterium.11063	Alistipes.10619	Bacteroidales.15128	Dialister.15513	Veillonella.10624	Streptococcus.11472	ClostridialesFamilyXI.IncertaeSedis.12629	Streptococcus.10475	Prevotella.11635	Oribacterium.11565	Actinomyces.10461	Prevotella.115	Veillonella.11679	Actinomyces.1040	Alphaproteobacteria.11747	Bacteroides.1180	Actinomyces.1048	Leptotrichia.11358	Haemophilus.11632	Prevotella.10382	Streptococcus.12543	Rothia.12072	Capnocytophaga.10414	Streptococcus.12468	Gemella.12616	Treponema.1046	Sphingobacteriales.1159	Actinomyces.11307	Lautropia.10502	Actinomyces.12143	Lautropia.12722	Propionibacterium.10789	Bacteroides.10581	Zoogloea.11206	Propionibacterium.10549	Propionibacterium.10725	Prevotella.11390	Eikenella.108	Propionibacterium.10645	Propionibacterium.1116	Propionibacterium.10658	Actinomycetales.1069	Actinomycetales.11619
Corynebacterium.10626	Propionibacterium.10720	Parabacteroides.11069	Bacteroides.10630	Clostridiales.15142	Ruminococcaceae.15564	Catonella.10627	Streptococcus.11478	Actinomyces.12636	Moryella.10486	Prevotella.11674	Streptococcus.11579	Prevotella.10468	EW055.11508	Staphylococcus.11743	Streptococcus.10400	Prevotella.11770	Prevotella.11817	Actinomyces.10484	Actinomyces.11362	Prevotella.11642	Leptotrichia.10390	Haemophilus.12557	Bacteroides.121	Kingella.10418	Prevotella.12577	Leptotrichia.12627	Actinomyces.10461	Parabacteroides.11641	Streptococcus.11351	Prevotella.10504	Neisseria.12173	Capnocytophaga.1278	Moraxellaceae.10792	Haemophilus.10600	Propionibacterium.11217	Corynebacterium.10565	Propionibacterium.10751	Propionibacterium.11398	Corynebacterium.10800	Propionibacterium.10648	Ruminococcus.11162	Propionibacterium.10661	Propionibacterium.10690	Bacteroides.11659
Catonella.10627	Propionibacterium.10747	Streptococcus.11072	Blautia.1065	Lachnospiraceae.15157	Firmicutes.15615	Streptococcus.1063	Selenomonas.1148	Dialister.1264	Streptococcus.10491	Haemophilus.11682	Streptococcus.11623	Bacteroides.1047	Selenomonas.11512	Actinomyces.1176	Prevotella.10402	Haemophilus.11845	Capnocytophaga.11867	Moryella.10486	Haemophilus.11375	Bacteroides.11659	Corynebacterium.10391	Diaphorobacter.12589	Prevotella.12131	Prevotella.10419	Streptococcus.12619	Dialister.1264	Prevotella.10468	Prevotella.11642	Propionibacterium.11355	Rothia.10507	Alicyclobacillus.12205	Clostridium.1279	Bacteroides.10797	Propionibacterium.10603	Propionibacterium.11240	Dialister.10566	Propionibacterium.10753	Faecalibacterium.11406	Propionibacterium.10803	Streptococcus.10649	Streptococcus.11163	Propionibacterium.10694	Leptotrichia.107	Propionibacterium.11660
Leptotrichia.10628	Propionibacterium.10752	Bacteroidales.11076	Erysipelotrichaceae.1066	Clostridiales.15270	Ruminococcaceae.15616	Streptococcus.10643	Streptococcus.1149	Streptococcus.12655	EW055.105	Neisseria.11701	F16.11637	Gemella.10470	Campylobacter.11514	Prevotella.11782	EW055.10405	Dialister.11857	Porphyromonas.11875	F16.10493	Gemella.11395	Actinomyces.11669	Actinomyces.10398	Rothia.1259	Streptococcus.12144	Corynebacterium.1042	Streptococcus.12620	Prevotella.12668	Gemella.10470	Clostridiales.11654	Actinobacillus.11356	Streptococcus.10508	Pasteurellaceae.12215	Haemophilus.1280	Corynebacterium.10800	Propionibacterium.10610	Fusobacterium.11289	Propionibacterium.10567	Propionibacterium.10763	RF39.1142	Propionibacterium.10820	Propionibacterium.10651	Tannerella.11164	Propionibacterium.10712	Propionibacterium.10701	Actinomycetales.11678
Streptococcus.1063	Corynebacterium.10764	Fusobacterium.11080	Alistipes.10664	Alphaproteobacteria.15313	Ruminococcaceae.15650	Streptococcus.10644	F16.11523	Dialister.1267	Lautropia.10502	ClostridialesFamilyXI.IncertaeSedis.1171	Clostridiales.1167	Fusobacterium.10474	Lactobacillus.11520	Streptococcus.11808	Granulicatella.10407	Rothia.11861	Eikenella.1189	EW055.105	Neisseria.11411	Neisseriaceae.11725	Capnocytophaga.10399	Herbaspirillum.126	Streptococcus.12159	Actinomyces.10423	Actinomyces.12636	Neisseria.12708	Fusobacterium.10474	Capnocytophaga.11667	Leptotrichia.11358	Prevotella.10516	Lautropia.12223	Streptococcus.12813	Streptococcus.10822	Actinomycetales.10611	Propionibacterium.1130	Anaerococcus.10568	Corynebacterium.10764	Propionibacterium.11422	Streptococcus.10822	Propionibacterium.10653	Moryella.11165	Propionibacterium.10715	Propionibacterium.10704	Neisseria.11686
Corynebacteriaceae.10632	Streptococcus.10768	Propionibacterium.11084	Bacteroides.10665	Fusobacterium.1532	Porphyromonas.1570	Streptococcus.10649	Neisseria.11528	Leptotrichia.12690	Prevotella.10504	Campylobacter.11727	Streptococcus.11671	Streptococcus.10475	Streptococcus.11525	Actinomyces.1184	Neisseria.10408	Ureaplasma.11876	Streptococcus.11892	Capnocytophaga.1050	Spirochaetes.11462	Streptococcus.11768	Actinomyces.104	Gemella.12616	Treponema.12196	Streptococcus.10429	F16.12667	Streptococcus.12740	Actinomyces.1048	Streptococcus.11671	Ruminococcaceae.1137	Veillonella.1052	Neisseria.12224	Streptococcus.12828	Streptococcus.10823	Faecalibacterium.10617	Propionibacterium.11304	Propionibacterium.10569	Propionibacterium.10774	Propionibacterium.11425	Streptococcus.10823	Propionibacterium.10659	Corynebacterium.11188	Anaerococcus.10724	Propionibacterium.10707	Propionibacterium.11688
Xanthomonas.1064	Clostridiales.10770	Propionibacterium.11088	Lachnospiraceae.10668	Oribacterium.15326	Bacteroides.15717	Neisseria.10660	Streptococcus.1153	ClostridialesFamilyXI.IncertaeSedis.12691	Rothia.10507	Actinomyces.11741	Porphyromonas.11675	Actinomyces.1048	Corynebacterium.11527	Haemophilus.11845	Prevotella.10419	Actinomyces.11888	Neisseria.11914	Lautropia.10502	Actinomyces.11486	Prevotella.11770	Actinomyces.1040	Veillonellaceae.12622	Alicyclobacillus.12205	Neisseria.10437	Actinomyces.12678	Catonella.12747	Actinomyces.10484	Porphyromonas.11675	Streptococcus.11378	Lachnospiraceae.10523	Lactobacillus.1224	Capnocytophaga.12863	Kocuria.10826	Propionibacteriaceae.10618	Streptococcus.1132	Staphylococcus.10571	Corynebacterium.10834	Propionibacterium.11427	Kocuria.10826	Erysipelotrichaceae.1066	Lautropia.1119	Corynebacteriaceae.10734	Propionibacterium.10708	Peptostreptococcus.117
Blautia.1065	Propionibacterium.10774	Bacteroides.11125	Clostridium.1067	Streptococcus.15355	Alphaproteobacteria.15828	Streptococcus.10667	Actinomyces.11540	Streptococcus.12713	Streptococcus.10508	Actinomyces.11756	Actinomyces.11742	Moryella.10486	Shewanella.11534	Streptococcus.11847	Prevotella.10424	Haemophilus.11905	Streptococcus.11962	Prevotella.10504	Neisseria.11528	Neisseria.11776	Streptococcus.10400	Streptococcus.12650	Lactobacillus.1224	Capnocytophaga.10440	Leptotrichia.12690	Streptococcus.12775	Moryella.10486	Haemophilus.11682	Peptoniphilus.11399	Streptococcus.10530	Prevotella.12292	Fusobacterium.12891	Corynebacteriaceae.10832	Deinococcus.10620	Bacteroides.11327	Propionibacterium.10579	Lachnospiraceae.1084	Georgenia.11432	Corynebacteriaceae.10832	Selenomonas.1068	Porphyromonas.11200	Serratia.1076	Propionibacterium.10709	Actinomyces.11707
Propionibacterium.10651	Actinomycetales.10776	Catonella.1115	Alphaproteobacteria.10673	Veillonellaceae.1536	Clostridium.15837	Gemella.10672	ClostridialesFamilyXI.IncertaeSedis.11556	Capnocytophaga.12732	Veillonella.1052	Leptotrichia.11781	Actinomyces.11750	Streptococcus.10491	Streptococcus.1154	Corynebacteriaceae.11858	ClostridialesFamilyXI.IncertaeSedis.1043	Streptococcus.11907	Bacteroidales.11968	Streptococcus.10508	ClostridialesFamilyXI.IncertaeSedis.11556	Fusobacterium.11806	Granulicatella.10407	F16.12667	Actinomyces.12256	Capnocytophaga.10445	Streptococcus.12713	Campylobacterales.12818	F16.10493	Propionibacterium.11684	RF39.1142	Actinomyces.10531	Gemella.12297	Streptococcus.12903	Bacteroides.10839	Catonella.10627	Prevotella.11336	Propionibacterium.10584	Streptococcus.10840	Propionibacterium.11439	Lachnospiraceae.1084	Propionibacterium.10681	Neisseria.11212	Propionibacterium.10763	Actinomyces.1071	Corynebacterium.11711
Propionibacterium.10661	Streptococcus.10788	Rothia.11153	Root.10684	Root.15489	Bacteroidales.15898	Streptococcus.10675	Oribacterium.11565	Streptococcus.12752	Streptococcus.10525	Streptococcus.11789	Leptotrichia.11766	F16.10493	Streptococcus.11579	Streptococcus.11868	Prevotella.10433	Actinomyces.11942	Prevotella.11989	Prevotella.10516	Gemella.1157	Prevotella.11839	Neisseria.10408	Fusobacterium.12688	Streptococcus.12266	Prevotella.10446	Streptococcus.12731	Streptococcus.12823	EW055.105	Neisseria.11701	Streptococcus.11456	Prevotella.10532	Actinomyces.12299	Selenomonas.1293	Streptococcus.10840	Propionibacterium.10636	Corynebacterium.11340	Propionibacterium.10588	Corynebacterium.10846	Faecalibacterium.1144	Streptococcus.10840	Campylobacter.10682	Propionibacterium.11241	Propionibacterium.10772	Actinomycetales.10719	Propionibacterium.11724
Gemella.10672	Corynebacterium.10800	Propionibacterium.11174	Root.10687	Prevotella.15518	EW055.159	Neisseria.10677	Sphingobacteriales.1159	Actinomyces.12753	Prevotella.10532	Actinomyces.11790	Propionibacterium.11767	EW055.105	Streptococcus.11599	Actinomyces.11888	Capnocytophaga.10445	ClostridialesFamilyXI.IncertaeSedis.11944	Leptotrichia.12000	Veillonella.1052	Neisseriaceae.116	Actinomyces.1184	Rothia.10412	Prevotella.12701	Streptococcus.12269	Selenomonas.10450	ClostridialesFamilyXI.IncertaeSedis.12737	Oribacterium.12878	Actinomyces.10500	Leptotrichia.11705	Actinomyces.11486	Fusobacteriaceae.10535	Porphyromonas.12310	Dialister.1294	Propionibacterium.10847	Propionibacteriaceae.10637	Lautropia.11359	Turicibacteraceae.1059	Propionibacterium.10862	Catabacteriaceae.11450	Propionibacterium.10847	Flavobacteriaceae.10688	Verrucomicrobia.11243	Propionibacterium.10786	Clostridium.1072	Propionibacterium.11745
Neisseria.10677	Oscillospira.10821	Actinomycetales.11190	Lachnospiraceae.10692	Prevotella.15562	Bacteroidales.15933	Campylobacter.10682	Neisseriaceae.116	Streptococcus.12775	Veillonella.10539	Fusobacterium.11804	Selenomonas.1177	Capnocytophaga.1050	Capnocytophaga.11601	Streptococcus.11892	Treponema.1046	Rothia.1196	Streptococcus.12010	Streptococcus.10525	Actinomyces.11612	Haemophilus.11845	Capnocytophaga.10414	Corynebacteriaceae.12728	Leptotrichia.12275	TM7.3.10455	Streptococcus.12741	CW040.12882	Lautropia.10502	Streptococcus.11717	Gemella.11503	Actinomyces.10537	Streptococcus.12315	Actinomyces.12940	Mycobacterium.1086	Propionibacterium.10645	Porphyromonas.11369	Propionibacterium.10590	Prevotella.1087	Streptococcus.1146	Mycobacterium.1086	Actinomycetales.1069	Staphylococcus.11244	Propionibacterium.10789	Propionibacterium.10725	Propionibacterium.11757
Corynebacterium.10680	Propionibacterium.10827	Propionibacterium.11193	Clostridium.10700	Haemophilus.156	Ruminococcus.15983	Actinomycetales.1069	Streptococcus.11628	Catonella.12797	Neisseriaceae.1055	Streptococcus.11808	Neisseria.11776	Actinomyces.10500	Prevotella.11603	Porphyromonas.11930	Actinomyces.10461	Porphyromonas.11965	Actinomyces.12032	Actinomyces.10531	Actinomyces.1162	Dialister.11857	Kingella.10418	Streptococcus.12731	GN02.12283	Bacteroidales.10459	Catonella.12760	Prevotella.12914	Prevotella.10504	Staphylococcus.11743	Streptococcaceae.11522	Neisseriaceae.1055	Neisseria.12325	Lautropia.12942	Bacteroides.10876	Actinomycetales.10647	Propionibacterium.11370	Fusobacterium.10593	Corynebacterium.10870	Selenomonas.1148	Propionibacterium.10871	Propionibacterium.10697	Corynebacterium.11245	Actinomycetales.10796	Bacteroides.10733	Actinomyces.11784
Actinomycetales.1069	Capnocytophaga.10849	Ruminococcaceae.11198	Clostridiales.10713	Gemella.15644	Clostridiales.15991	Streptococcus.10691	Clostridiales.1163	Actinomyces.12800	Leptotrichia.10550	Ruminococcus.1181	Bacteroides.11788	Lautropia.10502	Bacteroides.11618	Prevotella.11989	ClostridialesFamilyXI.IncertaeSedis.10465	Streptococcus.11982	Streptococcus.12058	Prevotella.10532	Streptococcus.11626	Rothia.11861	Prevotella.10419	Streptococcus.12775	Curtobacterium.12306	Treponema.1046	Neisseria.12778	Gemella.12936	Rothia.10507	Ruminococcus.11752	F16.11523	Prevotella.10556	Actinomyces.12334	Bacteroidales.1298	Propionibacterium.10884	Propionibacterium.10648	Propionibacterium.11374	Propionibacterium.10599	Actinomycetales.10887	Mycobacterium.11482	Propionibacterium.10884	Leptotrichia.107	Jonesia.11253	Propionibacterium.10798	Propionibacterium.10744	Bacteroides.11788
Leptotrichia.107	Prevotella.1087	Phycicoccus.11211	Faecalibacterium.10714	Ruminococcaceae.15667	Megasphaera.1602	Porphyromonas.10695	Gemella.11640	Actinomyces.12814	Prevotella.10556	Actinomyces.11812	Phascolarctobacterium.118	Prevotella.10504	Streptococcus.11623	Rhodocyclaceae.11994	Prevotella.10468	Lactobacillus.12	Actinomycetales.1211	Neisseriaceae.1055	Haemophilus.11652	Actinomyces.11887	Corynebacterium.1042	Bacteroides.128	Neisseria.12325	Actinomycetales.10462	Corynebacterium.12781	Streptococcus.12937	Streptococcus.10508	Clostridiales.11758	Streptococcus.11525	Bulleidia.10557	SR1.12336	Capnocytophaga.12998	Propionibacterium.10902	Propionibacterium.10651	Aggregatibacter.11380	CW040.106	Bacteroides.10924	Abiotrophia.11513	Staphylococcus.10908	Bulleidia.1070	Actinobacillus.11259	Eikenella.108	Propionibacterium.10747	Finegoldia.11791
Propionibacterium.10701	Propionibacterium.10879	Propionibacterium.11219	Clostridium.1072	Bacteroidales.15697	Bulleidia.16098	Streptococcus.10699	Bacteroides.11659	Neisseria.1283	Bulleidia.10557	Micrococcus.11815	Corynebacteriaceae.11825	Streptococcus.10508	Streptococcus.11626	Corynebacterium.11997	Porphyromonadaceae.10469	Haemophilus.12007	Prevotella.12127	Prevotella.10556	Subdoligranulum.11657	Actinomyces.11888	Actinomyces.10423	Actinomyces.12810	Aggregatibacter.12344	ClostridialesFamilyXI.IncertaeSedis.10465	Catonella.12797	Gemella.12954	Akkermansia.10513	Actinomyces.1176	Neisseria.11528	ClostridialesFamilyXI.IncertaeSedis.10558	Gemella.12357	Bacteroides.13004	Staphylococcus.10908	Anaerococcus.10655	Prevotella.11390	Propionibacterium.10603	Propionibacterium.10927	Propionibacterium.11519	Staphylococcus.10920	Propionibacterium.10704	Verrucomicrobiales.11261	Propionibacterium.1081	Propionibacterium.10752	Veillonella.11793
Corynebacterium.10711	Streptococcus.10896	Weissella.11228	Megasphaera.10721	Leptotrichia.15719	Streptococcus.16107	Leptotrichia.107	Kocuria.1166	Streptococcus.12834	Porphyromonas.10560	Corynebacterium.11820	Actinomyces.11848	Akkermansia.10513	Haemophilus.11632	Actinomyces.11999	Gemella.10470	Prevotella.12012	Neisseriaceae.12128	Bulleidia.10557	Parabacteroides.11658	Haemophilus.11905	Prevotella.10424	Streptococcus.12849	Prevotella.12354	Porphyromonadaceae.10469	Haemophilus.1280	Porphyromonas.12966	Prevotella.10516	Selenomonas.1177	Corynebacterium.11529	Porphyromonas.10560	Treponema.12408	Neisseria.13051	Granulicatella.10921	Propionibacterium.10658	Corynebacterium.1140	Faecalibacterium.10606	Propionibacterium.10941	Propionibacterium.11521	Corynebacteriaceae.1094	Propionibacterium.10709	Actinomyces.11301	Propionibacterium.10820	Propionibacterium.10756	Propionibacterium.11798
Anaerococcus.10724	Propionibacterium.10898	ClostridialesFamilyXI.IncertaeSedis.11262	Bacteroides.10726	Catabacteriaceae.15797	Bacteroidetes.16131	Streptococcus.10703	Capnocytophaga.11667	Actinomyces.1284	Rothia.10563	Haemophilus.11830	Streptococcus.11854	Veillonella.1052	Parabacteroides.11641	Actinomyces.12055	Actinomyces.1048	Bulleidia.12048	Actinomyces.12143	ClostridialesFamilyXI.IncertaeSedis.10558	Veillonella.11679	Streptococcus.11907	Streptococcus.10429	Gemella.12936	Actinomyces.12381	Fusobacterium.10474	Actinomyces.12800	Porphyromonas.13043	Veillonella.1052	Prevotella.11770	Porphyromonas.11531	Bacteroidales.10561	Veillonella.12413	Porphyromonas.13058	Bacteroides.10938	Propionibacterium.10661	Ruminococcus.11414	Propionibacterium.10610	Propionibacterium.10942	Bacteroides.11533	Propionibacterium.10949	Propionibacteriaceae.10716	Propionibacterium.11305	Propionibacterium.10827	EW055.10761	Granulicatella.1182
Lachnospiraceae.1073	Clostridiales.10899	Selenomonas.1127	Lachnospiraceae.1073	Prevotella.15807	Bacteroidales.16170	Actinomyces.10718	Streptococcus.11671	ClostridialesFamilyXI.IncertaeSedis.12846	Dialister.10566	Actinomyces.11837	Corynebacterium.11866	Streptococcus.10530	Clostridiales.11654	Streptococcus.12099	Moryella.10486	Streptococcus.12051	Streptococcus.12144	Fusobacterium.10559	Selenomonas.11690	Porphyromonas.11923	Neisseria.10437	Streptococcus.12946	Prevotella.12384	Streptococcus.10475	Streptococcus.12834	Porphyromonas.13058	Actinomyces.10531	Leptotrichia.11781	Streptococcus.11532	Rothia.10563	Actinomyces.12418	Fusobacterium.13059	Propionibacterium.10949	Alistipes.10664	Neisseria.11440	Propionibacteriaceae.10618	Corynebacterium.10948	Propionibacterium.11544	Fusobacterium.10952	Actinomyces.10718	Actinomyces.11314	Corynebacteriaceae.10832	Propionibacterium.10774	Propionibacterium.11842
Corynebacteriaceae.10734	Eubacterium.1090	Corynebacterium.1128	Clostridium.10731	Bacteroides.15840	Ruminococcus.16181	Fusobacterium.10722	Prevotella.11674	Actinomyces.1286	Actinomyces.1057	Actinomyces.11840	Williamsia.11869	Actinomyces.10531	Bacteroides.11659	Actinomycetales.1211	F16.10493	Veillonellaceae.12065	Eubacterium.12153	Porphyromonas.10560	Streptococcus.11695	Treponema.11936	Capnocytophaga.10440	Bacteroides.1295	Streptococcus.12404	Porphyromonas.10476	Prevotella.129	Fusobacterium.13065	Prevotella.10532	Phascolarctobacterium.118	Gemella.11539	Dialister.10566	Corynebacterium.12453	Granulicatella.13086	Fusobacterium.10952	Clostridium.1067	Catabacteriaceae.11450	Alistipes.10619	Propionibacterium.10960	Lactobacillus.1158	Propionibacterium.10954	Propionibacterium.10720	Actinomycetales.11321	Streptococcus.10840	Corynebacterium.10800	Janibacter.1185
Streptococcus.10743	Rothia.10900	Lactobacillus.11294	Bacteroides.10733	Ruminococcaceae.15880	Campylobacter.16215	Veillonella.10723	Actinomyces.11707	Veillonella.12881	Flavobacteriaceae.10576	Selenomonas.1186	Porphyromonas.11875	Actinomyces.10537	Kocuria.1166	Prevotella.12127	EW055.105	Actinomyces.12091	Haemophilus.12162	Bacteroidales.10561	Lactobacillus.11714	Streptococcus.11945	Capnocytophaga.10445	Porphyromonas.12966	Streptococcus.12468	Moryella.10486	Streptococcus.12903	Prevotella.13067	Actinomyces.10537	Streptococcus.11810	Bacteroidales.11578	Actinomyces.1057	Streptococcus.12468	Actinomyces.13103	Lactobacillus.10955	Alphaproteobacteria.10673	Corynebacterium.11458	Deinococcus.10620	Propionibacterium.10985	Sphingobacteriales.1159	Brevibacterium.1098	Selenomonas.10732	Bacteroides.11327	Kingella.10842	Actinomycetales.10810	Peptoniphilus.11859
Serratia.1076	Streptococcus.1092	Propionibacterium.11313	Alistipes.10745	Bacteroides.15887	RF39.16275	Streptococcus.10735	Clostridiales.11719	Capnocytophaga.12888	Streptococcus.10578	Capnocytophaga.11867	Prevotella.11902	Neisseriaceae.1055	Capnocytophaga.11667	Veillonella.12137	Capnocytophaga.1050	Streptococcus.12094	Neisseria.12173	Rothia.10563	Streptococcus.11717	Streptococcus.11962	Prevotella.10446	Corynebacterium.13007	Streptococcus.12471	Corynebacterium.10488	Capnocytophaga.12918	Actinomyces.13079	Neisseriaceae.1055	Prevotella.11817	Neisseriaceae.116	Actinomyces.10570	Porphyromonas.12484	Haemophilus.13128	Brevibacterium.1098	Fusobacterium.10678	Propionibacterium.11492	Propionibacterium.10623	Corynebacterium.10991	Staphylococcus.11591	Propionibacterium.10985	Propionibacterium.10747	Oscillospira.11334	Propionibacterium.10847	Bacteroides.10813	Streptococcus.11878
Corynebacterium.10760	Bacteroides.10924	Propionibacterium.11323	Root.10769	Bacteroidales.15959	Megasphaera.16302	Porphyromonas.10736	Rothia.1172	ClostridialesFamilyXI.IncertaeSedis.12913	Prevotella.10592	Eikenella.1189	Veillonella.11917	Prevotella.10556	Prevotella.11673	Actinomyces.12143	Actinomyces.10500	Bacteroides.121	Actinomyces.12182	Dialister.10566	Campylobacter.11727	Bulleidia.12048	Selenomonas.10450	Prevotella.13052	Gemella.12498	Actinomyces.10495	Granulicatella.12983	Fusobacterium.13196	Prevotella.10556	Microbacteriaceae.11832	Streptococcus.11607	Veillonella.10587	Gemella.12498	Capnocytophaga.1315	Actinomycetales.10983	Propionibacterium.10681	Capnocytophaga.11497	Streptococcus.1063	Neisseria.11013	Burkholderiales.1160	Lactobacillus.10987	Propionibacterium.10752	Neisseria.1134	Propionibacterium.10852	Propionibacterium.10814	Veillonellaceae.1188
Propionibacterium.10772	Propionibacterium.10944	Streptophyta.11332	Clostridiales.10770	Lachnospiraceae.1599	Root.16448	Streptococcus.10737	Prevotella.11723	Capnocytophaga.1292	Fusobacterium.10593	Selenomonas.11890	Selenomonas.11931	Bulleidia.10557	Campylobacter.11683	Subdoligranulum.12151	Lautropia.10502	Streptococcus.12113	Streptococcus.12214	Veillonella.10587	Gemella.11728	Ruminococcaceae.1205	TM7.3.10455	Fusobacterium.13065	Streptococcaceae.12523	EW055.105	Neisseria.13051	Streptococcus.13206	Bulleidia.10557	Haemophilus.11845	Bacteroides.11620	Prevotella.10592	Fusobacterium.12515	Lachnospiraceae.13152	Granulicatella.10984	Propionibacterium.10693	Faecalibacterium.11502	Xanthomonas.1064	Propionibacterium.11014	Neisseria.11611	Lachnospiraceae.1099	Actinomyces.10765	Alcaligenaceae.11347	Propionibacterium.10861	Prevotella.10835	Prevotella.11891
Streptococcus.1078	Streptococcus.10945	Corynebacterium.11341	Clostridiales.10782	Prevotella.15993	Clostridium.16454	Streptococcus.10743	Prevotella.11739	Streptococcus.12926	Streptococcus.10595	Neisseria.11914	ClostridialesFamilyXI.IncertaeSedis.11944	ClostridialesFamilyXI.IncertaeSedis.10558	Bacteroides.11715	Parabacteroides.12186	Prevotella.10504	Bacteroides.12132	Selenomonas.12245	Fusobacterium.10589	Fusobacterium.11734	Ruminococcus.1206	Fusobacterium.10457	Mogibacterium.13071	Gemella.12530	Capnocytophaga.1050	Streptococcus.13056	Selenomonas.13208	Porphyromonas.10560	Propionibacterium.11855	Actinomyces.11625	Fusobacterium.10593	Fusobacterium.12518	Prevotella.13156	Propionibacterium.10988	Porphyromonas.10695	Propionibacterium.11518	Propionibacterium.10645	Bacillaceae.11024	Rothia.11615	Lachnospiraceae.10995	Gemella.10771	Propionibacterium.11355	Propionibacterium.10862	Faecalibacterium.10838	Rothia.1196
Corynebacterium.10783	Corynebacterium.1095	Alcaligenaceae.11347	Bacteroides.10797	Ruminococcaceae.15995	Parabacteroides.16473	Haemophilus.10749	Actinomyces.11756	Geobacillus.12938	CW040.106	Corynebacterium.11925	Actinomyces.11999	Porphyromonas.10560	Porphyromonas.1175	Streptococcus.1220	Rothia.10507	Prevotella.12150	Streptococcus.12266	Prevotella.10592	Staphylococcus.11743	Actinomyces.12063	Treponema.1046	Granulicatella.13086	Streptococcus.12546	Lautropia.10502	Actinomyces.13077	Streptococcus.13242	Bacteroidales.10561	Selenomonas.1186	Streptococcus.11628	CW040.106	Actinomyces.12550	Fusobacterium.13163	Corynebacterium.10991	Propionibacterium.10709	Propionibacterium.11521	Actinomycetales.10647	Propionibacterium.11028	Neisseriaceae.11616	Veillonella.11	Propionibacterium.10772	Aggregatibacter.11380	Propionibacterium.10863	Bacteroides.10839	Fusobacterium.11960
Propionibacterium.10789	Propionibacterium.10953	Propionibacterium.11366	Clostridiales.10805	Prevotella.16031	Bacteroidales.1649	Fusobacterium.10754	Leptotrichia.11766	Actinomyces.12952	Haemophilus.10600	Porphyromonas.11930	Lactobacillus.12	Rothia.10563	Actinomyces.11750	Streptococcus.12214	Streptococcus.10508	Actinomyces.12180	Streptococcus.12269	Fusobacterium.10593	Alphaproteobacteria.11747	Streptococcus.12067	Actinomycetales.10462	Streptococcaceae.13096	Streptococcus.12548	Streptococcus.10525	Actinomyces.13108	Streptococcus.13265	Rothia.10563	Actinomyces.11888	Haemophilus.11630	Haemophilus.10600	Haemophilus.12557	Streptococcus.13210	Lachnospiraceae.10995	Propionibacterium.10712	Propionibacterium.11558	Propionibacterium.10648	Streptomyces.11037	Prevotella.11631	Haemophilus.110	Propionibacterium.10786	Prevotella.11390	Propionibacterium.10871	Lachnospiraceae.1084	Propionibacterium.11966
Corynebacterium.10790	Corynebacterium.10956	Prevotella.11390	Bacteroides.10813	Bacteroidales.16053	Streptococcus.16491	Streptococcus.10759	Actinomyces.11790	Haemophilus.12959	Streptococcus.10604	Fusobacterium.11960	Filifactor.12030	Dialister.10566	Root.11778	Treponema.12227	Prevotella.10516	Selenomonas.12187	Streptococcus.12287	Streptococcus.10595	Actinomyces.1176	Streptococcus.12094	ClostridialesFamilyXI.IncertaeSedis.10465	CW040.13125	Actinomyces.12560	Fusobacteriaceae.10535	Streptococcus.13109	Haemophilus.13266	Dialister.10566	Alistipes.11898	Prevotella.11635	Clostridiales.10614	Herbaspirillum.126	Actinomyces.13235	Veillonella.11	Faecalibacterium.10714	Streptococcus.11599	Propionibacterium.10651	Clostridiales.11038	Propionibacterium.11649	Finegoldia.11005	Propionibacterium.10789	Propionibacterium.11391	Actinomycetales.10887	Corynebacterium.10846	Propionibacterium.11980
Veillonella.10795	Lachnospiraceae.1096	Staphylococcus.11394	Oscillospira.10821	Clostridium.16109	Clostridiales.16531	Streptococcus.10768	Phascolarctobacterium.118	Actinomyces.12974	Prevotella.10607	Porphyromonas.11965	Prevotella.12034	Actinomyces.1057	Fusobacterium.11787	Fusobacterium.12231	Veillonella.1052	Treponema.12196	Streptococcus.12293	Capnocytophaga.10598	Leptotrichia.11766	Streptococcus.12095	Prevotella.10468	Propionibacterium.13164	Actinomycetales.12561	Actinomycetales.10538	Streptococcus.13110	Streptococcus.1329	Actinomyces.1057	Streptococcus.11907	F16.11637	Veillonella.10624	Gemella.12616	Porphyromonas.13251	Haemophilus.110	Propionibacterium.10715	Sejongia.11604	Propionibacterium.10659	Actinomycetales.11040	Propionibacterium.11650	Propionibacterium.11017	Corynebacterium.10790	Peptoniphilus.11399	Propionibacterium.10889	Capnocytophaga.10849	Lachnospiraceae.1200
Eikenella.108	Neisseria.10965	Gemella.11408	Prevotella.10835	Enterococcus.1615	Clostridiales.16542	Gemella.10771	Fusobacterium.11804	Capnocytophaga.13015	Gemella.10608	Streptococcus.11982	Streptococcus.12067	Actinomyces.10570	Streptococcus.11789	Lactobacillus.1224	Lachnospiraceae.10523	Prevotella.12212	Actinomyces.12321	CW040.106	Root.11778	Ruminococcus.1210	Porphyromonadaceae.10469	Gemella.13182	Pedobacter.12563	Actinomyces.10545	Actinomyces.13119	Streptococcus.13300	Actinomyces.10570	Veillonella.11917	Gemella.11640	Catonella.10627	Streptococcus.12619	Fusobacterium.13301	Comamonas.1100	Propionibacteriaceae.10716	Massilia.11614	Propionibacterium.10661	Bacteroides.1105	Gemella.11664	Acidovorax.1102	Actinomycetales.10796	Acetobacteraceae.11433	Peptoniphilus.10897	Bacteroides.10868	Propionibacterium.12070
Propionibacterium.1081	Chryseobacterium.10981	RF39.1142	Faecalibacterium.10838	Victivallales.16159	Porphyromonadaceae.16571	Streptococcus.1078	Actinomyces.11812	Leptotrichia.13016	Selenomonas.1061	Streptococcus.12005	Prevotella.1209	Flavobacteriaceae.10576	Phascolarctobacterium.118	Actinomyces.12263	Streptococcus.10525	Aggregatibacter.12235	Haemophilus.12339	Haemophilus.10600	Leptotrichia.11781	Parabacteroides.12104	Fusobacterium.10474	Veillonella.1322	Actinomyces.12585	TM7.3.10546	Rothia.13138	Streptococcus.13323	Streptococcus.10578	Corynebacterium.11925	Parabacteroides.11658	Streptococcus.1063	Fusobacterium.12630	Neisseria.13313	Propionibacterium.11001	Actinomycetales.10719	Bacteroides.11618	Propionibacterium.10679	Deinococcus.11058	Actinomycetales.11678	Oscillospira.1103	Propionibacterium.10798	Root.11434	Staphylococcus.10908	Propionibacterium.10869	Roseburia.1208
Streptococcus.1082	Actinomycetales.10983	MC47.11421	Bacteroides.10839	Prevotella.16223	Burkholderiales.16605	Campylobacter.10787	Haemophilus.11830	Actinomycetales.13019	Alistipes.10619	Prevotella.12012	Streptococcus.12099	Streptococcus.10578	Prevotella.11817	Streptococcus.12293	Streptococcus.10530	Lactobacillus.1224	Propionibacterium.12342	Dialister.10602	Phascolarctobacterium.118	Actinomycetales.1211	Streptococcus.10475	Alistipes.13231	Streptococcus.12602	Leptotrichia.10550	Gemella.13182	Treponema.13340	Veillonella.10587	Treponema.11936	Bacteroides.11659	Capnocytophaga.10634	Streptococcus.12662	Prevotella.13339	Finegoldia.11005	Anaerococcus.10724	Streptococcus.11626	Propionibacterium.10681	Aggregatibacter.11075	Peptostreptococcus.117	Clostridiales.11038	Actinomyces.10809	Ruminococcus.11436	Staphylococcus.10920	Corynebacterium.10870	Propionibacterium.12093
Propionibacterium.10820	Bacteroides.10986	Gemella.11444	Lachnospiraceae.1084	Bacteroidales.16227	Ruminococcus.16622	Veillonella.10795	Selenomonas.1186	Fusobacterium.13059	Veillonella.10624	Selenomonas.1203	Bacteroides.121	Veillonella.10587	Selenomonas.11890	Actinomyces.12352	Actinomyces.10531	Actinomyces.12263	Aggregatibacter.12344	Streptococcus.10604	Ruminococcus.1181	Microbacteriaceae.12145	Corynebacterium.10488	Actinomyces.13233	Streptococcus.12619	Prevotella.10556	Prevotella.13216	Porphyromonas.13410	Prevotella.10592	Prevotella.11938	Prevotella.11663	Neisseria.10635	Porphyromonas.12684	Tannerella.13342	Streptococcus.1101	Corynebacteriaceae.10734	Haemophilus.11630	Actinomycetales.1069	Propionibacterium.11077	Bacteroides.11715	Deinococcus.11058	Propionibacterium.1081	Neisseria.11440	Granulicatella.10921	Lachnospiraceae.10875	Propionibacterium.12096
Streptococcus.10823	Actinomyces.10989	Propionibacterium.1145	Clostridiales.10843	Clostridiales.16255	Betaproteobacteria.16720	Eikenella.108	Rothia.11861	Actinomyces.1306	Catonella.10627	Ruminococcus.1206	Parabacteroides.12104	Fusobacterium.10593	Clostridium.11911	Fusobacterium.12372	Prevotella.10533	Streptococcus.12265	Oscillospira.1235	Prevotella.10607	Streptococcus.11810	Eubacterium.12153	Actinomyces.10495	Leptotrichia.13234	Streptococcus.12620	Fusobacterium.10559	Veillonella.1322	Prevotella.13412	Fusobacterium.10593	ClostridialesFamilyXI.IncertaeSedis.11944	Oscillospira.1168	Streptococcus.10643	ClostridialesFamilyXI.IncertaeSedis.12691	Kingella.13388	Propionibacterium.11012	Propionibacterium.10747	Propionibacterium.11645	Propionibacterium.10690	Propionibacterium.11089	Fusobacterium.11734	Moryella.1106	Actinomycetales.10810	Geodermatophilus.11443	Propionibacterium.10930	Propionibacterium.10879	Neisseriaceae.12128
Corynebacteriaceae.10832	Lachnospiraceae.1099	Corynebacteriaceae.11460	Ruminococcus.10851	Ruminococcaceae.16366	Bacteroidales.1673	Streptococcus.1082	Oscillospira.1187	Granulicatella.13086	Actinomyces.10629	Propionibacterium.12071	Haemophilus.12111	Streptococcus.10595	Neisseria.11914	Campylobacter.12379	Fusobacteriaceae.10535	Actinomyces.12272	Prevotella.12360	Selenomonas.1061	Prevotella.11817	Pasteurellaceae.1217	EW055.105	TM7.3.13245	Bacteroidales.12635	Porphyromonas.10560	Leptotrichia.13234	Prevotella.13421	CW040.106	ClostridialesFamilyXI.IncertaeSedis.11948	Streptococcus.11695	Streptococcus.10649	Neisseria.12708	Neisseria.13411	Acidovorax.1102	Propionibacterium.10748	Haemophilus.11652	Propionibacterium.10694	Leptotrichia.111	EW055.11746	Propionibacterium.11070	Streptococcus.1082	Streptococcus.1146	Corynebacterium.10932	Propionibacterium.10884	Streptococcus.12134
Corynebacterium.10834	Corynebacterium.10991	Selenomonas.1148	Roseburia.10854	Bifidobacterium.16400	Veillonella.16736	Streptococcus.10822	Veillonellaceae.1188	Streptococcus.13105	Streptococcus.1063	Actinomyces.12075	Flavobacteriaceae.1213	CW040.106	Oribacterium.11921	Actinomyces.12396	Neisseriaceae.1055	Prevotella.12289	Selenomonas.12365	Leptotrichia.10612	Corynebacteriaceae.11825	Neisseria.12173	Capnocytophaga.1050	Neisseria.13259	Dialister.1264	Actinomycetales.10562	Streptococcus.13238	Porphyromonas.13488	Haemophilus.10600	Capnocytophaga.11958	Fusobacterium.11734	Actinomyces.10650	Streptococcus.12727	Prevotella.13421	Propionibacterium.11025	Haemophilus.10749	Gemella.11664	Porphyromonas.10695	Propionibacterium.11101	Propionibacterium.11786	Micrococcus.11071	Prevotella.10824	Streptococcus.1149	Staphylococcus.10935	Propionibacterium.10890	Prevotella.1215
Bacteroides.10839	Propionibacterium.10993	Kocuria.11484	Clostridiales.10857	Faecalibacterium.16404	Lachnospiraceae.16756	Streptococcus.10823	Actinomyces.11887	Actinomyces.13118	Capnocytophaga.10634	Bacteroides.12082	Streptococcus.12148	Haemophilus.10600	Corynebacterium.11925	Capnocytophaga.12405	Prevotella.10556	Rothia.12302	Fusobacterium.12372	Clostridiales.10614	Microbacteriaceae.11832	Actinomyces.12180	Lautropia.10502	Haemophilus.13266	F16.12648	Dialister.10566	Neisseria.1325	Porphyromonas.1350	Dialister.10602	Streptococcus.11962	Haemophilus.11738	Actinomyces.10652	Capnocytophaga.12732	Selenomonas.13425	Propionibacterium.11026	Propionibacterium.10756	Clostridiales.1167	Propionibacterium.10701	Actinomyces.11108	Bacteroides.11788	Neisseria.11074	Gemella.10837	Caldilinea.1150	Corynebacteriaceae.1094	Propionibacterium.10902	Granulicatella.12226
Lachnospiraceae.1084	Propionibacterium.11001	Selenomonas.11487	Oscillospira.10860	Ruminococcaceae.16406	RF39.16760	Rothia.10830	Treponema.11895	Bacteroides.13145	Neisseria.10635	Actinomyces.12091	Streptococcus.12159	Gemella.10608	Fusobacterium.11934	Bacteroides.12419	Bulleidia.10557	Streptococcus.12315	Porphyromonas.12377	Alistipes.10619	Streptococcus.11843	Actinomyces.12208	Comamonadaceae.10514	Corynebacterium.13271	Ralstonia.12685	Flavobacteriaceae.10576	Streptococcus.13253	Veillonella.13546	Streptococcus.10604	Actinomyces.11964	Actinomyces.11750	Lachnospiraceae.10657	Rothia.1274	Abiotrophia.13439	Propionibacterium.11028	Propionibacterium.10763	Prevotella.11673	Propionibacterium.10707	Propionibacterium.11129	Finegoldia.11791	Corynebacterium.1109	Faecalibacterium.10838	Clostridiales.11504	Propionibacterium.10941	Propionibacterium.10906	Propionibacterium.12230
Streptococcus.10840	Actinomyces.11006	Faecalibacterium.11502	Clostridiales.10865	Haemophilus.16433	Bacteroides.16819	Gemella.10837	Prevotella.11908	Actinomyces.13146	Streptococcus.10644	Streptococcus.12095	Bulleidia.12197	Alistipes.10619	Actinomyces.11942	Corynebacterium.12430	ClostridialesFamilyXI.IncertaeSedis.10558	Neisseria.12325	Neisseria.12386	Veillonella.10624	Actinomyces.11848	Streptococcus.12220	Streptococcus.10525	Streptococcus.1329	Streptophyta.12686	Streptococcus.10583	Neisseria.13259	Neisseria.13552	Gemella.10608	Leptotrichia.11979	Root.11778	Streptococcus.10667	Streptococcus.12740	Porphyromonas.13473	Oscillospira.1103	Corynebacterium.10764	CW040.11689	Propionibacterium.10709	Neisseria.11148	Bacteroides.1180	Faecalibacterium.11096	Bacteroides.10839	Selenomonas.11512	Propionibacterium.10942	Peptoniphilus.10919	Propionibacterium.12247
Corynebacterium.10846	Streptococcus.1101	Coriobacteriaceae.1151	Bacteroides.10868	Actinomyces.1644	Veillonellaceae.16831	Streptococcus.10840	Corynebacterium.11925	Fusobacterium.13163	Streptococcus.10649	Flavobacteriaceae.12121	Prevotella.12201	Veillonella.10624	Capnocytophaga.11958	Actinomyces.12458	Fusobacterium.10559	Actinomyces.12352	Haemophilus.12407	Catonella.10627	Streptococcus.11854	Actinomyces.12263	Prevotella.10533	Rhodocyclus.1333	Neisseria.12708	Prevotella.10585	Corynebacterium.13271	Streptococcus.13558	Selenomonas.1061	Streptococcus.11982	Streptococcus.11808	Prevotella.10671	Prevotella.12754	Prevotella.13491	Corynebacterium.11031	Actinomyces.10765	Clostridiales.11696	Propionibacterium.10712	Rothia.11153	Alcaligenaceae.11800	Propionibacterium.11097	Kingella.10842	Abiotrophia.11513	Propionibacterium.10944	Propionibacterium.10934	Mycobacterium.12257
Propionibacterium.10847	Neisseria.11013	Streptococcaceae.11522	Lachnospiraceae.10875	Lachnospiraceae.1645	Streptococcus.16861	Prevotellaceae.10841	Rothia.1196	Anaerococcus.1320	Blautia.1065	Prevotella.12127	Alicyclobacillus.12205	Catonella.10627	Fusobacterium.11960	Actinomyces.12492	Porphyromonas.10560	Porphyromonas.12399	Dialister.12433	Leptotrichia.10628	Ruminococcus.11856	Neisseria.12274	Fusobacteriaceae.10535	Tannerella.13342	Haemophilus.12721	Prevotella.10592	Tannerella.13342	Porphyromonas.13571	Clostridiales.10614	Leptotrichia.12000	Root.11819	Porphyromonas.10674	Streptococcus.12766	Fusobacterium.13529	Clostridiales.11038	Clostridiales.10770	Propionibacterium.11700	Propionibacterium.10715	Propionibacterium.11155	Propionibacterium.11803	Burkholderiales.1110	Ruminococcus.10851	Clostridium.11530	Propionibacterium.10949	Actinomyces.10936	Gemella.12297
Streptococcus.10856	Propionibacterium.11016	Deinococcus.11541	Bacteroides.10876	Prevotella.16506	Bifidobacteriales.16879	Kingella.10842	Streptococcus.11982	Prevotella.13230	Lachnospiraceae.10657	Prevotella.12138	Prevotella.12212	Leptotrichia.10628	Lactobacillus.12	Actinomyces.12494	Rothia.10563	Porphyromonas.1242	Prevotella.12443	Streptococcus.1063	Selenomonas.1186	Porphyromonas.12285	Actinomycetales.10538	Streptococcus.13367	Catonella.12760	Fusobacterium.10593	Tannerella.13392	Streptococcus.13580	Alistipes.10619	Haemophilus.12007	Actinomyces.11837	Neisseria.10677	Leptotrichia.12772	Haemophilus.13569	Propionibacterium.11053	Propionibacterium.10772	Gemella.11728	Propionibacterium.10720	Corynebacterium.11157	Ruminococcus.1181	Propionibacterium.11107	Propionibacterium.10852	Deinococcus.11541	Propionibacterium.10953	Bacteroides.10938	Propionibacterium.12305
Corynebacterium.10870	Propionibacterium.11017	Lactobacillus.11548	Faecalibacterium.10883	Bacteroides.16574	Porphyromonadaceae.16915	Flavobacteriaceae.10845	Bacteroides.1201	Leptotrichia.13234	Streptococcus.10663	Streptococcus.12144	Corynebacterium.1222	Streptococcus.1063	Haemophilus.12007	Corynebacterium.12505	Dialister.10566	Streptococcus.12425	Actinomyces.1247	Capnocytophaga.10634	Phascolarctobacterium.11863	Actinomyces.12299	Actinomyces.10545	Tannerella.13392	Gemella.12779	Streptococcus.10595	Corynebacterium.13396	Streptococcus.1359	Veillonella.10624	Streptococcus.12010	Dialister.11857	Fusobacterium.10678	Streptococcus.12775	Ruminococcus.13591	Haemophilus.11054	Propionibacterium.10786	Bacteroides.11748	Anaerococcus.10724	Propionibacterium.11158	Propionibacterium.11833	Streptococcus.11109	Propionibacterium.10869	Lactobacillus.11548	Propionibacterium.10954	Corynebacterium.10948	Staphylococcus.12320
Corynebacterium.10882	Dialister.11039	Lachnospiraceae.11567	Clostridiales.10899	Bacteroidales.16615	Clostridiales.16933	Veillonella.10848	Veillonella.12050	Actinobacillus.13246	Streptococcus.10667	Neisseria.12161	Treponema.12227	Neisseria.10635	Bacteroides.1201	Ruminococcaceae.1252	Actinomyces.1057	Streptococcus.12450	Actinomyces.12492	Neisseria.10635	Capnocytophaga.11867	Curtobacterium.12306	TM7.3.10546	Corynebacterium.13396	Corynebacterium.12781	Leptotrichia.10597	Gemella.1340	Selenomonas.13590	Catonella.10627	Ruminococcaceae.1205	Porphyromonas.11875	Campylobacter.10682	Leptotrichia.12821	Actinomyces.13621	Propionibacterium.11060	Streptococcus.10788	Faecalibacterium.11754	Lachnospiraceae.1073	Propionibacterium.11159	Actinomycetales.11836	Bacteroides.11125	Corynebacterium.10870	Haemophilus.11553	Lachnospiraceae.1096	Propionibacterium.10951	Knoellia.12322
Propionibacterium.10884	Bacteroides.1105	Lactobacillus.1158	Bulleidia.109	Prevotella.16654	YS2.1698	Capnocytophaga.10849	Streptococcus.12051	Veillonella.13285	Gemella.10672	Neisseria.12173	Lactobacillus.12270	Streptococcus.10644	Streptococcus.12010	Prevotella.12522	Actinomyces.10570	Corynebacterium.12453	Actinomyces.12494	Streptococcus.10649	Oscillospira.1187	Granulicatella.12314	Leptotrichia.10550	Lautropia.13405	Catonella.12797	Capnocytophaga.10598	Capnocytophaga.13415	Prevotella.13605	Streptococcus.1063	Actinomyces.12061	Clostridiales.11880	Actinomyces.10685	Selenomonas.12826	Fusobacterium.13630	Propionibacterium.11070	Streptococcus.10793	Actinomyces.1176	Corynebacteriaceae.10734	Propionibacterium.11160	Propionibacterium.11853	Propionibacterium.11143	Streptococcus.10878	Neisseria.11554	Propionibacterium.10963	Fusobacterium.10952	Leptotrichia.12376
Actinomycetales.10887	Rothia.11050	Lachnospiraceae.11580	Betaproteobacteria.10907	Bacteroides.16686	Prevotella.16992	Actinomyces.10858	Streptococcus.12058	Pseudomonas.13287	Porphyromonas.10674	Streptococcaceae.12175	Leptotrichia.12275	Streptococcus.10649	Prevotella.12012	Streptococcaceae.12523	Prevotella.10585	Selenomonas.12473	Bacteroidales.12519	Lachnospiraceae.10657	Alistipes.11898	Capnocytophaga.12337	Prevotella.10556	Capnocytophaga.13415	EW055.12811	CW040.106	Campylobacter.13438	Moryella.13628	Capnocytophaga.10634	Veillonellaceae.12065	Actinomyces.11887	Leptotrichia.107	ClostridialesFamilyXI.IncertaeSedis.12846	Clostridium.1368	Micrococcus.11071	Actinomycetales.10796	Propionibacterium.11760	Propionibacterium.10747	Oscillospira.11166	Peptoniphilus.11859	Propionibacterium.11147	Ruminococcaceae.10886	Propionibacterium.11564	Propionibacterium.10971	Propionibacterium.10985	Propionibacterium.12412
Peptoniphilus.10897	Corynebacterium.11079	Kingella.11582	Prevotella.10912	Bacteroidales.16711	Parabacteroides.17028	Streptococcus.10878	Actinomyces.12061	Actinomyces.13320	Streptococcus.10675	Prevotella.12178	Bacteroides.12279	Lachnospiraceae.10657	Filifactor.12030	Ruminococcus.12535	Veillonella.10587	Gemella.12498	Streptococcus.12546	Streptococcus.10667	Prevotella.1191	Haemophilus.12339	Fusobacterium.10559	Streptococcus.13479	Streptococcus.12823	Haemophilus.10600	Actinomyces.13447	Prevotella.13658	Neisseria.10635	Streptococcus.12094	Streptococcus.11892	Neisseria.10710	Streptococcus.12847	Actinomycetaceae.13688	Neisseria.11074	Eikenella.108	Coprococcus.11779	Propionibacterium.10750	Propionibacterium.11181	Veillonella.11897	Staphylococcus.11154	Propionibacterium.10889	Corynebacterium.11592	Brevibacterium.1098	Lachnospiraceae.1099	Corynebacterium.12430
Bulleidia.109	Faecalibacterium.11096	Propionibacterium.11588	Lachnospiraceae.10914	Bacteroidales.16722	RF39.17030	Rothia.1088	Propionibacterium.12071	Streptococcus.13323	Neisseria.10677	Neisseria.12224	GN02.12283	Streptococcus.10667	Prevotella.12039	Streptococcus.12544	Fusobacterium.10589	ClostridialesFamilyXI.IncertaeSedis.12521	Streptococcus.12548	Gemella.10672	Neisseria.11914	Granulicatella.12345	Porphyromonas.10560	Bacteroides.13483	Streptococcus.12828	Dialister.10602	Prevotella.13448	Selenomonas.13706	Streptococcus.10643	Actinomycetales.1211	Haemophilus.11905	Actinomyces.10718	Oxalobacter.1285	Selenomonas.13706	Corynebacterium.1109	Propionibacterium.10802	Fusobacterium.11787	Propionibacterium.10752	Actinomyces.11182	Alistipes.11898	Staphylococcus.11168	Propionibacterium.10890	Propionibacterium.11598	Actinomycetales.10983	Corynebacterium.10991	Bacteroides.1246
Staphylococcus.10908	Burkholderiales.1110	Actinomycetales.11619	Ruminococcaceae.10918	Prevotella.16818	Porphyromonadaceae.17048	Porphyromonas.10885	Actinomyces.12083	Corynebacterium.13324	Actinomyces.10685	Prevotella.12242	Streptococcus.12287	Gemella.10672	Parabacteroides.12045	Staphylococcus.1255	Prevotella.10592	Staphylococcus.1255	Prevotella.12567	Porphyromonas.10674	Corynebacterium.11925	Actinomyces.12362	Actinomycetales.10562	Porphyromonas.13488	Actinomyces.1284	Streptococcus.10604	Haemophilus.13455	Streptococcus.13763	Streptococcus.10649	Haemophilus.12111	Streptococcus.11971	Fusobacterium.10722	Leptotrichia.12853	Streptococcaceae.13745	Faecalibacterium.11096	Propionibacterium.10806	Finegoldia.11791	Serratia.1076	Porphyromonadaceae.11185	Actinobacillus.119	Propionibacterium.11169	Ruminococcaceae.10892	Propionibacterium.11621	Propionibacterium.10988	Lachnospiraceae.10995	Propionibacterium.12464
Peptoniphilus.10919	Abiotrophia.11121	Streptococcus.11626	Anaerotruncus.10926	Betaproteobacteria.16956	Prevotella.17053	Selenomonas.10895	Prevotella.1209	Treponema.13331	Actinomycetales.1069	Actinomyces.12243	Porphyromonas.12310	Porphyromonas.10674	Bulleidia.12048	Actinomyces.12560	Fusobacterium.10593	Geodermatophilaceae.12588	Actinomyces.1258	Neisseria.10677	Gemella.11928	Streptococcus.12404	Dialister.10566	Leptotrichia.13498	Prevotella.12871	Gemella.10608	Prevotella.135	Selenomonas.13776	Lachnospiraceae.10657	Flavobacteriaceae.12121	Actinomyces.11999	Streptococcus.10735	Capnocytophaga.12877	CW040.13765	Propionibacterium.11097	Actinomyces.10809	Ruminococcaceae.11814	Propionibacterium.10772	Corynebacterium.11188	Propionibacterium.11915	Propionibacterium.11174	Propionibacterium.10893	Actinobacillus.11624	Propionibacterium.10990	Propionibacterium.11004	ClostridialesFamilyXI.IncertaeSedis.12521
Staphylococcus.10920	Catabacteriaceae.11123	Selenomonas.11629	Ruminococcaceae.10931	Bacteroidales.16963	Propionibacterium.17075	Bulleidia.109	Actinomyces.12091	Streptococcus.13353	Streptococcus.10691	Prevotella.1226	Prevotella.12354	Streptococcus.10675	Ruminococcaceae.1205	Prevotella.12567	CW040.106	Herbaspirillum.126	Dialister.12626	Fusobacterium.10678	Porphyromonas.11930	Capnocytophaga.12405	Streptococcus.10578	Streptococcus.13506	Oribacterium.12878	Selenomonas.1061	Root.13510	Selenomonas.13779	Neisseria.10660	Flavobacteriaceae.1213	Lactobacillus.12	Actinomyces.1074	Streptococcus.12904	Prevotella.13794	Leptotrichia.111	Streptococcus.1082	Propionibacterium.11834	Streptococcus.1078	Lautropia.1119	Selenomonas.11918	Propionibacterium.11179	Clostridiales.10899	Porphyromonas.11644	Propionibacterium.10993	Propionibacterium.11014	Streptococcus.12527
Granulicatella.10921	Propionibacterium.11129	Parabacteroides.11658	Bacteroides.10938	Clostridiaceae.16968	Veillonella.17104	Leptotrichia.10904	Streptococcus.12099	Campylobacter.13371	Porphyromonas.10695	Actinomyces.12272	Actinomyces.12381	Neisseria.10677	Streptococcus.12058	Leptotrichia.12610	Haemophilus.10600	Streptococcus.12609	Streptococcus.12650	Selenomonas.1068	Bacteroidetes.11967	Prevotella.12411	Streptococcus.10583	Propionibacterium.13524	Veillonella.12881	Leptotrichia.10612	Root.13515	Clostridia.13788	Actinomyces.10662	Veillonella.12137	Actinomyces.12002	Streptococcus.10743	ClostridialesFamilyXI.IncertaeSedis.12913	Streptococcus.13807	Burkholderiales.1110	Propionibacterium.10820	Actinomyces.11837	Propionibacterium.10786	Propionibacterium.11240	Mycobacterium.11943	Bilophila.1118	Bulleidia.109	Gemella.11647	Veillonella.11	Clostridiales.11015	Streptococcus.12548
Propionibacterium.10930	Bacteroides.11132	Gemella.11664	Lachnospiraceae.1096	Lachnospiraceae.17136	Ruminococcaceae.17131	Streptococcus.1092	Bacteroides.121	Actinomyces.13385	Streptococcus.10699	Streptococcus.12276	Treponema.12408	Fusobacterium.10678	Prevotella.1209	Streptococcus.12637	Dialister.10602	Streptococcus.12637	Streptophyta.12686	Campylobacter.10682	Streptococcus.11982	Selenomonas.12436	Prevotella.10585	Fusobacterium.13529	Lactobacillus.12883	Prevotella.10613	Bacteroidales.13567	Streptococcus.13789	Streptococcus.10663	Streptococcus.12144	Prevotella.12012	Actinomyces.1075	Capnocytophaga.12918	EW055.13824	Streptococcus.11109	Oscillospira.10821	Haemophilus.11845	Propionibacterium.10789	Corynebacteriaceae.11246	Prevotella.11955	Propionibacterium.11181	Propionibacterium.10906	Parabacteroides.11658	Haemophilus.110	Acidovorax.1102	Staphylococcus.1255
Corynebacterium.10932	Propionibacterium.11133	Lactobacillus.11666	Bacteroides.10967	Prevotella.17198	Bacteroidales.17141	Granulicatella.10921	Actinomycetales.1211	Campylobacter.13389	Leptotrichia.107	Corynebacterium.12280	Bacteroides.12419	Campylobacter.10682	Streptococcus.12095	Selenomonas.12665	Streptococcus.10604	Prevotella.12638	Phascolarctobacterium.12700	Actinomycetales.1069	Bacteroides.12009	Prevotella.12443	Prevotella.10592	Propionibacterium.13540	Veillonella.12896	Corynebacterium.10615	Rothia.13586	Gemella.1383	Selenomonas.10666	Prevotella.12150	F16.12029	Fusobacterium.10754	Capnocytophaga.1292	Streptococcus.13829	Bacteroides.11132	Propionibacterium.10827	Lachnospiraceae.11852	Actinomycetales.10796	Prevotella.11247	Streptococcus.11982	Propionibacterium.11187	Granulicatella.10921	Bacteroides.11659	Propionibacterium.11001	Propionibacterium.11026	Staphylococcus.12562
Staphylococcus.10935	Propionibacterium.11143	Actinomycetales.11678	Bacteroides.10972	Clostridiales.17211	CW040.17164	Actinobacillus.1093	Haemophilus.12111	Bacteroides.13450	Neisseria.10710	Actinomycetales.12282	Prevotella.12421	Actinomyces.10685	Parabacteroides.12104	Dialister.1267	Prevotella.10607	Selenomonas.1265	Propionibacterium.12751	Porphyromonas.10695	Bacteroides.1201	Actinomyces.12458	Fusobacterium.10593	Lachnospira.13561	Prevotella.129	Veillonella.10624	Tannerella.13613	Streptococcus.13833	Streptococcus.10667	Streptococcus.12157	Ruminococcus.1206	Streptococcus.10759	Streptococcus.12937	Actinomyces.13857	Propionibacterium.11143	Prevotella.10835	Peptoniphilus.11859	Eikenella.108	Fusobacterium.1126	Corynebacterium.11997	Propionibacterium.11193	Alistipes.10922	Gemella.11664	Corynebacteriaceae.11002	Propionibacterium.11036	Faecalibacterium.1257
Bacteroides.10938	Propionibacterium.11155	Neisseria.11686	Bacteroides.10986	Sutterella.17310	Streptococcus.17202	Actinomyces.10936	Streptococcus.12112	Rothia.13460	Fusobacterium.10722	Propionibacterium.12342	Corynebacterium.12430	Actinomycetales.1069	Streptococcus.12113	Sharpea.1268	Gemella.10608	Streptococcus.12655	Streptococcus.12766	Leptotrichia.107	Bacteroides.12011	Prevotella.12459	Streptococcus.10595	Haemophilus.13569	Selenomonas.12910	Catonella.10627	Lachnospiraceae.13632	Streptococcus.13869	Gemella.10672	Streptococcus.12159	Streptococcus.12067	Actinomyces.10765	Neisseria.12958	Selenomonas.13862	Propionibacterium.11147	Gemella.10837	Streptococcus.11878	Corynebacterium.10800	Fusobacterium.11271	Lachnospiraceae.12004	Propionibacterium.11217	Propionibacterium.10930	Propionibacterium.11672	Propionibacterium.11012	Clostridiales.11038	Propionibacterium.12584
Corynebacteriaceae.1094	Corynebacterium.11157	CW040.11689	Lachnospiraceae.1099	Bacteroidales.17354	Veillonella.17208	Streptococcus.10939	Flavobacteriaceae.12121	Porphyromonas.13480	Veillonella.10723	Neisseria.12347	Selenomonas.12436	Streptococcus.10691	Streptococcus.12144	Fusobacterium.12688	Selenomonas.1061	Ralstonia.12685	Leptotrichia.12772	Bulleidia.1070	Actinomyces.12032	Rothia.12466	Leptotrichia.10597	Streptococcus.13580	Streptococcus.12926	Leptotrichia.10628	Prevotella.13685	Prevotella.13905	Porphyromonas.10674	Pasteurellaceae.1217	Ruminococcus.1210	Oribacterium.10766	Haemophilus.12959	Porphyromonas.1388	Rothia.11153	Faecalibacterium.10838	Treponema.11895	Propionibacterium.1081	Propionibacterium.11276	Propionibacterium.12016	Streptococcus.11226	Propionibacterium.10944	Faecalibacterium.11677	Propionibacterium.11016	Propionibacterium.11042	Rothia.1259
Corynebacterium.10948	Propionibacterium.1116	Streptococcus.1170	Catabacteriaceae.10994	Ruminococcaceae.17386	Bacteroides.17277	Streptococcus.10945	Corynebacterium.12123	Fusobacterium.13557	Streptococcus.10735	Leptotrichia.12361	ClostridialesFamilyXI.IncertaeSedis.12440	Porphyromonas.10695	Neisseria.12161	Streptococcus.12713	Veillonella.10624	Lachnospiraceae.12697	Neisseria.12799	Capnocytophaga.10702	Lactobacillus.12040	Actinomyces.12492	Capnocytophaga.10598	Rothia.13586	Gemella.12976	Actinomyces.10629	Lactobacillus.13693	Fusobacterium.13920	Neisseria.10677	Neisseria.12173	Bacteroides.12132	Streptococcus.10768	Campylobacter.12989	Actinomyces.13933	Staphylococcus.11154	Acetivibrio.10850	Propionibacterium.11912	Actinomycetales.10810	Propionibacterium.11285	Propionibacterium.12017	Corynebacteriaceae.11234	Corynebacterium.10948	Neisseria.11686	Propionibacterium.11017	Propionibacterium.11055	Flavobacterium.12598
Fusobacterium.10952	Oscillospira.11166	Propionibacterium.11700	Ruminococcus.10999	Ruminococcus.17414	Root.17295	Porphyromonas.10950	Flavobacteriaceae.1213	Bacteroidales.13587	Streptococcus.10737	Actinomyces.12362	Capnocytophaga.1248	Streptococcus.10699	Haemophilus.12162	Corynebacterium.12715	Catonella.10627	Neisseria.12708	Actinomyces.1284	Actinomyces.1071	Deinococcus.12052	Prevotellaceae.1250	CW040.106	Streptococcus.13600	Veillonella.12986	Streptococcus.1063	Simonsiella.137	Prevotella.13924	Fusobacterium.10678	Selenomonas.12187	Prevotella.12138	Streptococcus.1078	Veillonella.1300	Streptococcus.13951	Propionibacterium.11169	Ruminococcus.10851	Propionibacterium.11920	Propionibacterium.10820	Prevotella.11303	Bacteroides.12025	Prevotella.1124	Propionibacterium.10953	CW040.11689	Propionibacterium.11020	Propionibacterium.11059	Ruminococcaceae.1260
Propionibacterium.10954	Propionibacterium.11173	Root.11704	Veillonella.11	Root.17442	Root.17298	Fusobacterium.10952	Prevotella.12131	Actinomyces.13611	Streptococcus.10743	Leptotrichia.12376	Prevotellaceae.1250	Leptotrichia.107	Pasteurellaceae.1217	Capnocytophaga.12732	Streptococcus.1063	Corynebacterium.12715	ClostridialesFamilyXI.IncertaeSedis.12846	Neisseria.10710	Actinomyces.12061	Actinomyces.12514	Dialister.10602	Alistipes.13607	Prevotellaceae.13008	Corynebacterium.10631	Gemella.13705	Streptococcus.13939	Campylobacter.10682	Leuconostoc.12191	Haemophilus.12162	Streptococcus.10788	Eubacterium.13005	Rothia.13953	Finegoldia.11171	Prevotella.1087	Propionibacterium.11924	Propionibacterium.10827	Propionibacterium.11304	Catabacteriaceae.12047	Corynebacteriaceae.11246	Corynebacterium.10956	Corynebacterium.11691	Bacillaceae.11024	Moryella.1106	Staphylococcus.12601
Propionibacterium.10988	Bacteroides.11178	Staphylococcus.11709	Clostridiales.11015	Oribacterium.1761	Ruminococcaceae.17322	Neisseriaceae.10959	Streptococcus.12148	Fusobacterium.13623	Haemophilus.10749	Prevotella.12384	Corynebacterium.12505	Bulleidia.1070	Streptococcus.12220	Streptococcus.12740	Capnocytophaga.10634	Ruminococcaceae.12717	Porphyromonas.12867	Fusobacterium.10722	Alcaligenaceae.1207	Bacteroidales.12519	Gemella.10608	Corynebacterium.1361	Streptococcus.13056	Capnocytophaga.10634	Actinomyces.13736	Haemophilus.13940	Streptococcus.10691	Propionibacterium.12193	Streptococcaceae.12175	Actinomyces.10791	Porphyromonas.13043	Capnocytophaga.13968	Bacteroides.11178	Corynebacterium.10870	Anaerotruncus.11926	Corynebacteriaceae.10832	Corynebacterium.11308	Propionibacterium.12056	Sphingobacterium.1125	Streptococcus.10957	Corynebacterium.11711	Propionibacterium.11025	Streptococcus.11072	Dialister.12626
Lachnospiraceae.10995	Propionibacterium.11179	Propionibacterium.11720	Bacteroidales.11027	Prevotella.17636	Alistipes.17326	Flavobacteriaceae.10961	Bulleidia.12185	Lachnospiraceae.13631	Streptococcus.10759	Porphyromonas.12397	Fusobacterium.12515	Fusobacterium.10722	Neisseria.12224	Propionibacterium.12762	Neisseria.10635	Rothia.1274	Streptococcus.12904	Prevotella.10727	Propionibacterium.12071	Prevotella.12522	Selenomonas.1061	Clostridiales.13620	Actinomyces.13083	Neisseria.10635	Streptococcus.1374	Actinomyces.13956	Lachnospiraceae.10692	Actinomyces.12203	Parabacteroides.12186	Streptococcus.10793	Flavobacteriaceae.13044	Streptococcus.13997	Propionibacterium.11181	Actinomyces.10873	Streptococcus.11941	Prevotella.10835	EW055.11318	Corynebacterium.12062	Propionibacterium.11251	MC47.10966	Lactobacillus.11714	Propionibacterium.11028	Corynebacterium.11079	Propionibacterium.12644
Corynebacterium.10998	Bilophila.1118	Prevotella.11723	Oscillospira.1103	Campylobacter.17942	Ruminococcaceae.17358	Fusobacterium.1097	Neisseria.12224	Actinomyces.13642	EW055.10761	Porphyromonas.12399	Staphylococcus.1255	Streptococcus.10735	Aggregatibacter.12235	Parabacteroides.12771	Streptococcus.10643	Streptococcus.12775	Corynebacterium.12909	Selenomonas.10732	Capnocytophaga.12097	Streptococcus.12543	Leptotrichia.10612	Lachnospiraceae.13632	Actinomyces.13126	Streptococcus.10644	CW040.13765	Streptococcus.14012	Porphyromonas.10695	Bacteroides.12237	Streptococcus.1220	Actinomyces.10799	Actinomyces.13066	Streptococcus.14017	Actinomycetales.11190	Lachnospiraceae.10875	Ruminococcus.11949	Bacteroides.10839	Propionibacterium.11323	Actinomycetales.12064	Propionibacterium.11257	Sinobacteraceae.10969	Propionibacterium.11716	Corynebacterium.11031	Propionibacterium.11083	Bacteroides.12671
Veillonella.11	Propionibacterium.11181	Propionibacterium.11724	Clostridiales.11038	Bacteroidales.17959	Peptococcus.17366	Actinomycetales.10983	Propionibacterium.12228	Corynebacterium.13657	Gemella.10771	Actinomyces.12415	Campylobacter.12570	Actinomyces.1074	Finegoldia.1225	Streptococcus.12813	Streptococcus.10644	Corynebacterium.12781	Selenomonas.1293	Streptococcus.10735	Haemophilus.12111	Leptotrichia.12545	Clostridiales.10614	Veillonella.1365	Rothia.13138	Lachnospiraceae.10657	Prevotella.13772	Streptococcus.14017	Streptococcus.10699	Prevotella.12252	Aggregatibacter.12235	Eikenella.108	Mogibacterium.13071	Streptococcus.14143	Propionibacterium.11192	Rothia.1088	Porphyromonas.11977	Propionibacterium.10847	Corynebacteriaceae.11328	Porphyromonas.12066	Corynebacteriaceae.11264	Propionibacterium.10971	Propionibacterium.11730	Propionibacterium.11053	Bacteroides.11085	Streptophyta.12686
Comamonas.1100	Lautropia.1119	Peptoniphilus.11726	Dialister.11039	EW055.18012	Veillonellaceae.17389	Granulicatella.10984	Selenomonas.12245	Bacteroides.13684	Streptococcus.1078	Streptococcus.12450	Actinomyces.1258	Streptococcus.10743	Prevotella.1226	Selenomonas.12826	Streptococcus.10649	Catonella.12797	Corynebacterium.12930	Actinomyces.1074	Streptococcus.12113	Streptococcus.12548	Corynebacterium.10615	Neisseria.13669	Bacteroides.13145	Streptococcus.10663	Veillonella.13801	Actinomyces.14081	Leptotrichia.107	Actinomyces.12263	Finegoldia.1225	Oribacterium.10807	CW040.13125	Actinomyces.14149	Clostridiales.112	Ruminococcaceae.10886	Rhodocyclaceae.11994	Capnocytophaga.10849	Neisseria.1134	Alcaligenaceae.1207	Corynebacterium.11267	Deinococcus.10978	Haemophilus.11738	Propionibacterium.11060	Leptotrichia.111	Mogibacterium.127
Corynebacteriaceae.11002	Streptococcus.11194	Haemophilus.11738	Bacteroides.11045	RF39.18083	Bifidobacteriales.17456	Actinomyces.10989	Actinomyces.12256	Streptococcus.13715	Campylobacter.10787	Actinomyces.12455	Actinomyces.12585	Haemophilus.10749	Capnocytophaga.12261	EW055.12831	Actinomyces.10652	Prevotella.12816	Streptococcus.12937	Prevotella.10742	Veillonella.12137	Actinomyces.1258	Veillonella.10624	Prevotella.13685	Fusobacterium.13196	Streptococcus.10667	Prevotella.13841	Flavobacteriaceae.1410	Bulleidia.1070	Streptococcus.12293	Bacteroides.12279	Prevotella.10808	Actinomyces.1313	Actinomyces.14153	Fusobacterium.1120	Bulleidia.10888	Propionibacterium.11996	Propionibacterium.10852	Propionibacterium.11342	Propionibacterium.12070	Corynebacterium.1128	Actinomycetales.10983	Actinomycetales.11744	Propionibacterium.11061	Streptococcus.11109	Prevotella.12707
Finegoldia.11005	Porphyromonas.11200	Bacteroides.11748	Clostridiales.11046	Ruminococcaceae.1812	Bacteroides.17552	Lachnospiraceae.10995	Actinomyces.12272	Actinomyces.13752	Streptococcus.10788	Actinomyces.12458	Actinomyces.12591	Actinomyces.10755	Actinomyces.12272	Streptococcus.12847	Lachnospiraceae.10657	Corynebacterium.12829	TM7.3.12945	Streptococcus.10743	Haemophilus.12162	Actinomyces.12585	Catonella.10627	Simonsiella.137	Streptococcus.13206	Corynebacterium.10670	Root.1385	Streptococcus.14173	Neisseria.10710	Actinomyces.12299	Streptococcus.12287	Actinomyces.10809	Haemophilus.13149	Actinomycetales.14202	Propionibacterium.11209	Propionibacterium.10889	Lachnospiraceae.12004	Propionibacterium.10861	Alcaligenaceae.11347	Propionibacterium.12093	Lactobacillus.113	Actinomyces.10989	EW055.11746	Propionibacterium.11070	Propionibacterium.11112	Neisseriaceae.12716
Propionibacterium.11012	Propionibacterium.11203	Prevotella.11749	Bacteroides.1105	Prevotella.18145	Lactobacillus.17668	Streptococcus.10997	Leptotrichia.12275	Veillonella.13801	Bacteroidales.1079	Porphyromonas.12484	Lactobacillus.12611	Streptococcus.10759	Bacteroides.1228	Streptococcus.12849	Streptococcus.10663	Actinomyces.12832	Actinomyces.12952	EW055.10761	Streptococcaceae.12175	Ruminococcaceae.12586	Leptotrichia.10628	Gemella.13705	Selenomonas.13208	Gemella.10672	Streptococcus.13853	Selenomonas.14189	Fusobacterium.10722	Rothia.12302	Streptococcus.12315	Moryella.10811	Treponema.1318	Granulicatella.14255	Propionibacterium.11216	Bulleidia.109	Ruminococcaceae.12006	Propionibacterium.10863	Propionibacterium.11353	Streptococcus.12094	Propionibacterium.1130	Propionibacterium.10993	Bacillus.11774	Micrococcus.11071	Bacteroides.11132	Ruminococcaceae.12717
Acidovorax.1102	Bacteroidales.11204	Propionibacterium.11760	Sutterella.11052	Prevotella.18162	Ruminococcaceae.17672	Veillonella.11	Corynebacterium.12280	Streptococcus.13829	Streptococcus.10793	Actinomyces.12514	Veillonellaceae.12622	Actinomyces.10765	GN02.12283	Prevotella.12873	Selenomonas.10666	Streptococcus.12834	Eubacterium.12957	Actinomyces.10765	Prevotella.12201	Streptococcus.12609	Actinomyces.10629	Actinomyces.13736	Prevotella.13230	Streptococcus.10675	Neisseria.13888	Treponema.14196	Prevotella.10727	Curtobacterium.12306	Capnocytophaga.12316	Actinomyces.10818	Capnocytophaga.13189	Rothia.14293	Streptococcus.11226	Eubacterium.1090	Propionibacterium.12036	Propionibacterium.10864	Propionibacterium.11366	Streptococcus.12095	Prevotella.11303	Corynebacterium.10998	Faecalibacterium.11777	Neisseria.11074	Propionibacterium.11133	Veillonellaceae.1275
Propionibacterium.11025	Selenomonas.11205	Geobacter.11764	Parabacteroides.11069	Fusobacterium.18198	Streptococcus.17680	Haemophilus.110	Prevotella.12289	Capnocytophaga.13839	Veillonella.10795	Fusobacterium.12518	Dialister.1264	Streptococcus.10768	Actinomyces.12299	Streptococcaceae.12879	Streptococcus.10667	Streptococcus.12838	Gemella.12976	Streptococcus.10768	Alistipes.12204	Porphyromonas.12615	Streptococcus.1063	Streptococcus.13739	Streptococcus.13242	Neisseria.10677	Streptococcus.13899	Actinomyces.14211	Streptococcus.10735	Kingella.12309	Aggregatibacter.12344	Streptococcus.1082	Prevotella.132	Streptococcus.1432	Corynebacteriaceae.11234	Prevotella.10912	Staphylococcus.1204	Propionibacterium.10869	Propionibacterium.11382	Propionibacterium.12096	Propionibacterium.11304	Comamonas.1100	Coprococcus.11779	Propionibacterium.11088	Neisseria.11148	Streptococcus.12766
Corynebacterium.11031	Propionibacterium.11208	Bacillus.11774	Bacteroides.11085	Granulicatella.18344	Alicyclobacillus.17692	Streptococcus.11000	Prevotella.12292	Streptococcus.13869	Eikenella.108	Pasteurellaceae.12533	Selenomonas.1265	Gemella.10771	Kingella.12309	Fusobacterium.12891	Prevotella.10671	Leptotrichia.12853	Fusobacterium.12991	Fusobacterium.10777	Alicyclobacillus.12205	Bacteroidales.12635	Corynebacterium.10631	Veillonella.13801	Prevotella.13264	Selenomonas.1068	Streptococcus.1395	Selenomonas.14216	Streptococcus.10737	Porphyromonas.12310	Leptotrichia.12361	Streptococcus.10823	Porphyromonas.13203	Leptotrichia.14349	Prevotella.1124	Staphylococcus.10920	Deinococcus.12052	Propionibacterium.10871	Propionibacterium.11391	Actinomycetales.1211	Anaerococcus.11306	Propionibacterium.11001	Fusobacterium.11787	Corynebacterium.1109	EW055.11151	Propionibacterium.12787
Propionibacterium.11036	Propionibacterium.11268	Propionibacterium.11795	Alistipes.11092	Bacteroidales.18372	Catabacteriaceae.17785	Streptococcus.11003	Porphyromonas.12310	Streptococcus.13894	Oribacterium.10807	Prevotella.12567	Actinomycetaceae.12675	Streptococcus.1078	Capnocytophaga.12316	Veillonella.12917	Gemella.10672	Oscillospira.1289	Leptotrichia.12996	Treponema.10778	Burkholderiales.12234	Dialister.1264	Capnocytophaga.10634	Neisseria.13816	Streptococcus.13300	Campylobacter.10682	Treponema.13963	Corynebacterium.1423	Actinomyces.1074	Actinomyces.12321	Actinomyces.12362	Rothia.10830	Leptotrichia.13234	Actinomyces.14370	Sphingobacterium.1125	Bacteroides.10924	Propionibacterium.12077	Lachnospiraceae.10875	Ruminococcus.11414	Capnocytophaga.12110	Propionibacterium.11324	Corynebacteriaceae.11002	Bacteroides.11788	Propionibacterium.11091	Propionibacterium.11155	Clostridium.1279
Corynebacterium.11048	Corynebacterium.11273	Bacteroides.11796	Faecalibacterium.11096	Prevotella.18390	Megamonas.17820	Actinomyces.11006	Granulicatella.12314	Prevotella.13905	Actinomyces.10809	Diaphorobacter.12589	Actinomyces.12678	Streptococcus.10788	Actinomyces.12321	Gemella.12927	Porphyromonas.10674	Moryella.12893	Actinomyces.13021	Streptococcus.1078	Actinomyces.12243	Corynebacterium.12641	Neisseria.10635	Actinomyces.13904	Comamonadaceae.13305	Actinomycetales.1069	Porphyromonas.13988	Actinomyces.14230	Prevotella.10742	Neisseria.12325	Selenomonas.12365	Campylobacter.10833	Actinomyces.13237	Bacteroidales.14375	Propionibacterium.11251	Propionibacterium.10927	Streptococcus.12095	Propionibacterium.10884	Anaerococcus.11415	Root.12115	Streptophyta.11332	Propionibacterium.11004	Finegoldia.11791	Propionibacterium.11097	Corynebacterium.11157	Actinobacteria.12790
Propionibacterium.11053	Haemophilus.11298	Bacteroides.1180	Alistipes.11102	Prevotella.18494	Bacteroidales.17866	Porphyromonas.11009	Actinomycetales.12331	Capnocytophaga.13921	Moryella.10811	Capnocytophaga.12596	Oscillospira.12680	Bacteroidales.1079	Neisseria.12325	Actinomyces.12932	Neisseria.10677	Prevotella.129	Mitsuokella.1304	Streptococcus.10788	Prevotella.1226	Sharpea.1268	Streptococcus.10644	Prevotella.13911	Lactobacillus.13312	Porphyromonas.10695	Corynebacterium.14047	Neisseria.14235	Streptococcus.10743	Actinomyces.12329	Campylobacter.12379	Streptococcus.10840	Streptococcus.13244	Clostridiaceae.14384	Propionibacterium.11257	Actinobacillus.1093	Ruminococcus.1210	Propionibacterium.10889	Propionibacterium.11446	Propionibacterium.12117	Propionibacterium.11333	Actinomyces.11006	Bacteroides.11796	Burkholderiales.1110	Ruminococcus.11162	Bacteroides.128
Haemophilus.11054	Actinomyces.11310	Fusobacterium.11804	Lachnospiraceae.11105	Prevotella.18549	Ruminococcaceae.17911	Streptococcus.1101	Haemophilus.12339	Prevotella.13926	Streptococcus.1082	Porphyromonas.12615	Ralstonia.12685	Actinomyces.10791	Actinomycetales.12331	Veillonella.12973	Fusobacterium.10678	Neisseria.1290	Bacteroidales.13042	Bacteroidales.1079	Capnocytophaga.12261	ClostridialesFamilyXI.IncertaeSedis.12691	Lachnospiraceae.10657	Stenotrophomonas.13944	Streptococcus.13323	Streptococcus.10699	Actinomyces.14064	Prevotella.14238	Actinomyces.1075	Actinomycetales.12331	Ureaplasma.12403	Prevotellaceae.10841	Prevotella.13302	Actinobacillus.14400	Corynebacteriaceae.11264	Corynebacteriaceae.1094	Streptococcus.12102	Propionibacterium.10890	Propionibacterium.1145	Neisseriaceae.12128	Rothia.11335	Propionibacterium.11012	Prevotella.11817	Propionibacterium.11103	Tannerella.11164	Streptococcus.12823
Propionibacterium.11055	Corynebacterium.11316	Corynebacterium.11820	Streptococcus.11109	Bacteroidales.18626	Root.17968	Campylobacter.11011	Aggregatibacter.12344	Haemophilus.13940	Streptococcus.10822	ClostridialesFamilyXI.IncertaeSedis.12629	Streptophyta.12686	Streptococcus.10793	SR1.12336	Actinomyces.12974	Selenomonas.1068	Streptococcus.12903	Granulicatella.13086	Streptococcus.10793	Streptococcus.12265	Clostridium.1270	Streptococcus.10663	Streptococcus.1395	Actinomyces.13337	Leptotrichia.107	Root.14074	Haemophilus.1427	Actinomyces.10755	Actinomyces.12334	Veillonella.12413	Veillonella.10848	Selenomonas.13361	Lactobacillus.14428	Corynebacterium.11267	Propionibacterium.10941	Propionibacterium.12117	Propionibacterium.10893	Propionibacterium.11461	Massilia.12141	Propionibacterium.11352	Propionibacterium.11014	Propionibacterium.11834	Propionibacterium.11107	Bilophila.1118	Prevotella.12840
Clostridium.11064	Bacteroides.11327	Streptococcus.11826	Clostridiales.11110	ML615J.28.18698	RF39.18024	Neisseria.11013	Prevotella.12354	Streptococcus.13942	Streptococcus.10823	Streptococcus.12655	Prevotella.12689	Veillonella.10795	Aggregatibacter.12344	Bacteroides.13020	Campylobacter.10682	Corynebacterium.12925	Actinomyces.1309	Eikenella.108	Bacteroides.12279	Prevotella.12712	Selenomonas.10666	Corynebacterium.13960	Streptococcus.13365	Bulleidia.1070	Streptococcus.14086	Corynebacterium.14279	Streptococcus.10759	Neisseria.12347	Prevotella.12421	Capnocytophaga.10849	Prevotella.13366	Streptococcus.14519	Propionibacterium.11268	Propionibacterium.10951	Actinomycetales.12147	Peptoniphilus.10897	Selenomonas.11463	Mycobacterium.12142	Staphylococcaceae.1136	Peptoniphilus.11019	Firmicutes.11838	Actinomycetales.11115	Propionibacterium.11181	Nocardioides.12843
Propionibacterium.11070	Propionibacterium.11353	Staphylococcus.11827	Faecalibacterium.11122	Parabacteroides.18713	Ruminococcaceae.18038	Acidovorax.1102	Actinomyces.12381	Corynebacterium.14015	Rothia.10830	F16.12667	F16.1269	Actinomyces.10799	Granulicatella.12345	Actinomyces.13021	Porphyromonas.10695	Actinomyces.12932	Actinomyces.13100	Oribacterium.10807	Corynebacterium.12280	Streptococcus.12727	Streptococcus.10667	Corynebacterium.14031	Prevotella.13382	Capnocytophaga.10702	Propionibacterium.14130	Moryella.14283	Oribacterium.10766	Porphyromonas.12377	Corynebacterium.12424	Selenomonas.1085	Campylobacter.13371	Streptococcus.14532	Fusobacterium.11271	Propionibacterium.10953	Propionibacterium.12149	Propionibacterium.10902	Capnocytophaga.11481	Prevotella.1215	Propionibacterium.11374	Propionibacterium.11025	Streptococcus.11843	Propionibacterium.11118	Bacteroides.11183	Corynebacterium.12858
Micrococcus.11071	Corynebacterium.11365	Propionibacterium.11834	Catabacteriaceae.11123	Bacteroidales.18834	Asteroleplasma.1813	Capnocytophaga.11030	Veillonella.12383	Actinomyces.14032	Gemella.10837	Fusobacterium.12688	ClostridialesFamilyXI.IncertaeSedis.12691	Eikenella.108	Neisseria.12347	Bacteroides.13028	Streptococcus.10699	Haemophilus.12959	Actinomyces.13103	Actinomyces.10816	Prevotella.12289	Streptococcus.12731	Corynebacterium.10670	Corynebacterium.14047	Neisseria.13401	Actinomyces.1071	Streptococcus.14145	Streptococcus.14318	Clostridiales.10767	Prevotella.12384	Dialister.12433	Neisseria.10859	Prevotella.13412	Streptococcus.14554	Corynebacterium.1128	Lachnospiraceae.1096	Fusobacterium.12164	Staphylococcus.10908	Propionibacterium.11494	Subdoligranulum.12151	Corynebacteriaceae.11385	Propionibacterium.11026	Granulicatella.11850	Propionibacterium.11129	Propionibacterium.11187	Propionibacterium.12859
Neisseria.11074	Haemophilus.11375	Propionibacterium.11842	Bacteroides.11125	Bacteroidales.18841	Haemophilus.1821	Bacteroidetes.11049	Neisseria.12386	Lachnospiraceae.14057	Streptococcus.10840	ClostridialesFamilyXI.IncertaeSedis.12737	Clostridium.1270	Oribacterium.10807	Fusobacteriaceae.12358	Mitsuokella.1304	Leptotrichia.107	Porphyromonas.12981	Streptococcus.13105	Streptococcus.1082	Actinomyces.12319	Veillonellaceae.1275	Gemella.10672	Actinomycetales.14106	Streptococcus.13416	Fusobacterium.10722	Streptococcus.14212	Corynebacterium.14382	Streptococcus.10768	Streptococcus.12404	Campylobacter.12478	Actinomyces.10866	Leptotrichia.13424	Streptococcus.14574	Lactobacillus.113	MC47.10966	Parabacteroides.12186	Staphylococcus.10920	Bacteroides.11507	Fusobacterium.12164	Propionibacterium.1139	Propionibacterium.11028	Peptoniphilus.11859	Propionibacterium.11130	Lautropia.1119	Propionibacterium.12890
Propionibacterium.11089	Haemophilus.11379	Streptococcus.11843	Lachnospiraceae.11127	Clostridiales.18859	Megamonas.1827	Haemophilus.11054	Actinomyces.12393	Actinomyces.1407	Kingella.10842	Corynebacterium.12757	Neisseria.12708	Actinomyces.10809	Prevotella.12384	Fusobacterium.13059	Bulleidia.1070	Corynebacterium.13007	Actinomyces.13106	Streptococcus.10823	Actinomyces.12352	Catonella.12760	Neisseria.10677	Actinomycetales.14135	Prevotella.13421	Prevotella.10727	Porphyromonas.14297	Neisseria.14410	Gemella.10771	Actinomyces.12418	Capnocytophaga.1248	Prevotella.1087	ClostridialesFamilyXI.IncertaeSedis.13427	Fusobacterium.14614	Prevotella.11303	Propionibacterium.10971	Corynebacterium.12190	Granulicatella.10921	Prevotella.11524	Staphylococcus.12184	Streptococcus.114	Corynebacterium.11031	Propionibacterium.11864	Actinomycetales.11135	Propionibacterium.11208	Propionibacterium.12895
Corynebacterium.1109	Propionibacterium.11382	Actinomyces.11887	Bacteroides.11132	Peptoniphilus.18941	Ruminococcaceae.18414	Moryella.1106	Porphyromonas.12399	Bacteroides.14116	Flavobacteriaceae.10845	Prevotella.12773	TG5.12742	Streptococcus.1082	Porphyromonas.12397	Fusobacterium.13065	Actinomyces.1071	Granulicatella.13024	Porphyromonadaceae.13116	Rothia.10830	Leptotrichia.12376	Gemella.12779	Selenomonas.1068	Haemophilus.14182	EW055.13431	Streptococcus.10743	Gemella.1430	Veillonella.14432	Streptococcus.1078	Bacteroides.12419	Actinomyces.12492	Actinomyces.10873	Actinomyces.13434	Actinomyces.14648	Anaerococcus.11306	Prevotella.10979	Propionibacterium.12207	Actinobacillus.1093	Neisseria.11528	Lachnospiraceae.12194	Propionibacterium.11400	Propionibacterium.11036	Oscillospira.11870	Propionibacterium.11143	Propionibacterium.11240	Streptococcus.12926
Alistipes.11092	Propionibacterium.11391	Veillonella.11922	Bacteroides.11139	Bacteroides.18987	Bacteroidales.18462	Streptococcus.11072	Corynebacterium.12402	Selenomonas.14122	Capnocytophaga.10849	Neisseria.12778	Veillonellaceae.1275	Streptococcus.10822	Porphyromonas.12399	Actinomyces.1309	Actinomyces.10718	Flavobacteriaceae.13044	CW040.13125	Streptococcus.10840	Actinomyces.12380	Campylobacterales.12818	Campylobacter.10682	Streptococcus.14210	Campylobacter.13438	Fusobacterium.10754	Corynebacterium.14312	Neisseria.14502	Streptococcus.10788	Selenomonas.12436	Actinomyces.12494	Rothia.1088	Prevotella.13448	Corynebacterium.14748	Clostridium.1131	Chryseobacterium.10981	Actinomyces.1221	Propionibacterium.10930	Propionibacterium.11542	Alistipes.12204	Propionibacterium.11405	Actinomycetales.11040	Propionibacterium.11886	Propionibacterium.11147	Propionibacterium.11257	Lautropia.12942
Propionibacterium.11097	Streptococcus.114	Corynebacterium.11925	Bacteroides.11140	Prevotella.19008	Ruminococcaceae.18491	Neisseria.11074	Streptococcus.12425	Atopobium.14139	Actinomyces.10866	Clostridium.1279	Propionibacterium.12751	Streptococcus.10823	Corynebacterium.12402	Streptococcus.13105	Fusobacterium.10722	Corynebacterium.13050	Haemophilus.13128	Kingella.10842	Actinomyces.12396	Streptococcus.12828	Actinomycetales.1069	Prevotella.14238	Porphyromonas.13473	Actinomyces.10757	Haemophilus.14339	Streptococcus.14519	Bacteroidales.1079	Prevotella.12443	Ureaplasma.12512	Porphyromonas.10885	Bacteroides.13483	Haemophilus.1477	Streptophyta.11332	Lactobacillus.10987	Bacteroides.12237	Staphylococcus.10935	Propionibacterium.11550	Propionibacterium.12209	Staphylococcus.11410	Lactobacillus.11043	Anaerolineae.11894	Staphylococcus.11154	ClostridialesFamilyXI.IncertaeSedis.11262	Eubacterium.12957
Streptococcus.11109	Propionibacterium.11402	Selenomonas.11931	Lachnospiraceae.11145	Ruminococcaceae.19079	Ruminococcaceae.18554	Haemophilus.11078	Bacteroides.1244	ClostridialesFamilyXI.IncertaeSedis.14146	Prevotella.1087	Bacteroides.12791	Propionibacterium.12762	Rothia.10830	Treponema.12408	Actinomyces.13106	Prevotella.10727	Prevotella.13067	VC12.cl04.13140	Veillonella.10848	Corynebacterium.12402	Actinomyces.12832	Streptococcus.10699	Corynebacterium.14265	Porphyromonas.1350	EW055.10761	Streptococcus.14342	Staphylococcus.14530	Streptococcus.10793	Roseburia.12461	Bacteroidales.12524	Bulleidia.10888	Selenomonas.1351	Porphyromonas.148	Propionibacterium.11352	Lachnospiraceae.1099	Actinomyces.12243	Corynebacteriaceae.1094	Carnobacteriaceae.11563	Actinomyces.12243	Anaerococcus.11415	Fusobacterium.11044	Treponema.11895	Propionibacterium.1116	Corynebacterium.11267	Acinetobacter.12968
Actinomycetales.11115	Prevotella.1141	Ruminococcus.11949	Ruminococcus.11162	Streptococcus.19113	Haemophilus.18558	Fusobacterium.11080	Lautropia.12451	Actinomyces.14149	Streptococcus.10878	Catonella.12797	Actinomyces.12782	Campylobacter.10833	Prevotella.12421	Microbacterium.1311	Streptococcus.10735	Actinomyces.13093	Corynebacterium.13142	Capnocytophaga.10849	Bacteroides.1246	Streptococcus.12849	Leptotrichia.107	Haemophilus.1427	Prevotella.13513	Gemella.10771	Streptococcus.14380	Neisseria.14542	Actinomyces.10799	Streptococcus.12468	Gemella.12530	Prevotella.10891	Rothia.1354	Streptococcus.14881	Actinobacillus.11356	Propionibacterium.10993	Mycobacterium.12257	Propionibacterium.10944	Propionibacterium.11564	Prevotella.12252	Prevotella.11416	Bacteroides.1105	Propionibacterium.11912	Staphylococcus.11168	Propionibacterium.11285	Roseburia.12992
Propionibacterium.11118	Neisseria.11411	Capnocytophaga.11958	Oscillospira.11166	Veillonella.19121	Clostridiales.18566	Porphyromonas.11086	Corynebacterium.12453	Actinomyces.14164	Rothia.1088	Streptococcus.12813	Bacteroides.128	Gemella.10837	Corynebacterium.12424	Actinomyces.13123	Streptococcus.10737	Streptococcus.13109	Fusobacterium.13163	Selenomonas.1085	Roseburia.12461	Actinomyces.12857	Bulleidia.1070	Gemella.1430	Actinomyces.13519	Flavobacteriaceae.10773	Prevotella.14442	Prevotella.14546	Eikenella.108	Fusobacterium.12515	Prevotella.12532	Catonella.10894	Selenomonas.13541	Actinomyces.14919	Staphylococcaceae.1136	Catabacteriaceae.10994	Prevotella.12273	Propionibacterium.10949	Lachnospiraceae.11580	Actinomyces.12256	Porphyromonas.11426	Lactobacillus.11051	Propionibacterium.11915	Propionibacterium.11169	Rothia.11290	Roseburia.13027
Propionibacterium.11147	Ruminococcus.11414	Fusobacterium.11960	Bacteroides.11178	Ruminococcaceae.19176	Rikenellaceae.18604	Tannerella.11093	Capnocytophaga.1248	Haemophilus.14182	Prevotella.10891	Actinomyces.12819	Parabacteroides.12805	Streptococcus.10840	Prevotella.12443	SR1.13136	Actinomyces.1074	Rothia.13138	Bacteroidales.13194	Mycobacterium.1086	Streptococcus.12468	Moryella.12893	Capnocytophaga.10702	Corynebacterium.14312	Neisseria.13544	Actinomycetales.10776	Granulicatella.14447	Campylobacter.14553	Oribacterium.10807	Campylobacter.12526	Streptococcus.12534	Bulleidia.109	Porphyromonas.13551	Lactobacillus.14947	Corynebacteriaceae.11385	Corynebacteriaceae.11002	Corynebacterium.12280	Fusobacterium.10952	Kingella.11582	Haemophilus.1229	Faecalibacterium.1144	Propionibacterium.11053	Propionibacterium.1193	Finegoldia.11171	Clostridium.1131	Bacteroides.13028
EW055.11151	Prevotella.11416	Streptococcus.11971	Bilophila.1118	Bacteroidales.19210	Lactobacillus.18663	Leptotrichia.111	Prevotella.12504	Prevotella.14238	Bulleidia.109	Corynebacterium.12829	Leptotrichia.12821	Kingella.10842	Streptococcus.12450	Bacteroides.13137	Prevotella.10742	Haemophilus.13154	Actinomyces.13237	Prevotella.1087	Campylobacter.12478	Veillonella.12896	Treponema.10705	Streptococcus.14318	Veillonella.13546	Actinomyces.10779	Prevotella.1447	Streptococcus.14554	Prevotella.10808	Streptococcus.12527	Ruminococcus.12535	Rothia.10900	Bacteroidales.13587	Root.14950	Propionibacterium.1139	Lachnospiraceae.11007	Gemella.12297	Propionibacterium.10954	Corynebacteriaceae.11585	Corynebacterium.12300	Gemella.11444	Haemophilus.11054	Flavobacteriaceae.11940	Propionibacterium.11173	Propionibacterium.11320	Prevotella.13038
Staphylococcus.11154	Xanthomonadaceae.11419	Propionibacterium.11980	Bacteroides.11183	Prevotella.19248	Rikenellaceae.18680	Streptococcus.11109	Fusobacterium.12515	Firmicutes.1424	Rothia.10900	EW055.12842	Streptococcus.12838	Flavobacteriaceae.10845	Lautropia.12451	Corynebacterium.13142	Streptococcus.10743	Actinomyces.13176	Streptococcus.13265	Actinomyces.10873	Staphylococcus.12490	Propionibacterium.12915	Actinomyces.1071	Streptococcus.14327	Neisseria.13552	Campylobacter.10787	Haemophilus.14500	Streptococcus.14574	Actinomyces.10809	Actinomyces.12539	Streptococcus.12548	Leptotrichia.10904	Selenomonas.13590	Catabacteriaceae.1497	Propionibacterium.11400	Propionibacterium.11014	Corynebacterium.12300	Propionibacterium.10963	Propionibacterium.11598	Porphyromonas.12310	Propionibacterium.11465	Actinomyces.11056	ClostridialesFamilyXI.IncertaeSedis.11948	Propionibacterium.11174	Corynebacteriaceae.11328	Brevibacterium.13061
Streptococcus.11163	Corynebacterium.11437	Propionibacterium.11991	Bacteroides.11191	Bacteroidales.19264	Neisseria.1873	Pasteurellaceae.1111	Fusobacterium.12518	Prevotella.14245	Leptotrichia.10904	Actinomycetales.12860	Streptococcus.12864	Veillonella.10848	Actinomyces.12455	Fusobacterium.13163	Fusobacterium.10754	Capnocytophaga.13189	Prevotella.13274	Lachnospiraceae.10875	Gemella.12498	Actinomyces.12932	Fusobacterium.10722	Haemophilus.14339	Streptococcus.13570	Streptococcus.10788	Porphyromonas.14509	Streptococcus.14589	Actinomyces.10816	Prevotella.12577	Actinomyces.12550	Streptococcus.1092	Haemophilus.13598	Propionibacterium.14975	Propionibacterium.11402	Propionibacterium.11017	Erysipelothrix.1231	Propionibacterium.10971	Prevotella.11606	Capnocytophaga.12316	Actinomycetales.11474	Propionibacterium.11060	Veillonella.11956	Propionibacterium.11175	Propionibacterium.11339	Desemzia.13076
Staphylococcus.11168	Moryella.11455	Lactobacillus.12	Ruminococcaceae.11198	Faecalibacterium.19361	Veillonella.18752	Streptococcus.11114	Pasteurellaceae.12533	Haemophilus.14272	Prevotella.10910	Veillonella.12881	Prevotella.12873	Capnocytophaga.10849	Roseburia.12461	Bacteroides.13187	Actinomyces.10757	Capnocytophaga.1321	Actinomycetales.13278	Rothia.1088	Streptococcus.12520	Corynebacterium.12933	Prevotella.10727	Bacteroidales.14358	Streptococcus.1359	Eikenella.108	Capnocytophaga.14515	Porphyromonas.14590	Streptococcus.1082	Moraxella.12579	Oscillospira.12553	Granulicatella.10921	Rothia.13617	Actinomyces.14996	Propionibacterium.11405	Bacteroidales.11027	Parabacteroides.12326	Brevibacterium.1098	Corynebacterium.1161	Rothia.12356	Bacillales.11490	Propionibacterium.11084	Propionibacterium.11973	Propionibacterium.11179	Haemophilus.11343	Granulicatella.13086
Propionibacterium.11169	Propionibacterium.11469	Porphyromonas.120	Bacteroides.11202	Burkholderiales.19373	Haemophilus.18796	Abiotrophia.11121	Streptococcus.12534	Streptococcus.14302	Streptococcus.1092	CW040.12882	Lactobacillus.12887	Selenomonas.1085	Actinomyces.12479	Moryella.13204	Streptococcus.10759	Leptotrichia.13234	Comamonadaceae.13305	Porphyromonas.10885	Campylobacter.12526	Actinomyces.12940	Selenomonas.10732	Staphylococcus.1436	CW040.13765	Actinomycetales.10819	Streptococcus.14524	Neisseria.14598	Streptococcus.10822	Diaphorobacter.12589	Corynebacterium.12555	Prevotella.10923	Actinomycetales.13627	Streptophyta.150	Porphyromonas.11426	Varibaculum.11029	Ruminococcaceae.1233	Actinomycetales.10983	Propionibacterium.11613	Actinomyces.12393	Prevotella.115	Bacteroides.11085	Porphyromonas.11977	Actinomycetales.11190	Alcaligenaceae.11347	Propionibacterium.13088
Finegoldia.11171	Corynebacterium.11475	Propionibacterium.12016	Root.11214	Parabacteroides.19449	Megamonas.18801	Haemophilus.11142	Streptococcus.12552	Propionibacterium.14316	Granulicatella.10921	Fusobacterium.12891	Eubacterium.12894	Actinomyces.10866	Porphyromonas.12484	Capnocytophaga.13223	Actinomyces.10765	F16.13240	Corynebacterium.13324	Bulleidia.10888	Prevotella.12532	Actinomyces.12950	Streptococcus.10735	Streptococcus.14417	Streptococcus.13807	Streptococcus.10823	Neisseria.14527	Fusobacterium.14614	Streptococcus.10823	Leptotrichia.12610	Faecalibacterium.12559	Actinobacillus.1093	Porphyromonas.13637	Capnocytophaga.1500	Faecalibacterium.1144	Actinomycetales.11040	Neisseria.12347	Lactobacillus.10987	Bacteroides.11618	Propionibacterium.12395	Corynebacterium.1152	Propionibacterium.11088	Corynebacterium.11997	Propionibacterium.11192	Propionibacterium.11353	Faecalibacterium.13089
Propionibacterium.11175	Mycobacterium.11482	Parabacteroides.12045	Ruminococcaceae.1122	YS2.19496	Streptococcus.18805	Catonella.1115	Neisseria.12582	Fusobacterium.14340	Actinobacillus.1093	Moryella.12893	Prevotella.12914	Prevotella.1087	Capnocytophaga.12501	Actinomyces.13235	Oribacterium.10766	Streptococcus.13242	Treponema.13331	Prevotella.10891	Streptophyta.1254	Actinomyces.12952	Leptotrichia.10739	Streptococcus.14451	Gemella.1383	Prevotella.10824	Prevotella.14558	Leptotrichia.14617	Rothia.10830	Alcaligenaceae.1263	Bacteroides.12599	Actinomyces.10936	Actinomyces.13642	Tannerella.15006	Gemella.11444	Lactobacillus.11043	Selenomonas.12365	Propionibacterium.10988	Porphyromonas.11644	Propionibacterium.12435	Actinomyces.11540	Leptotrichia.111	Prevotella.12012	Propionibacterium.11193	Corynebacterium.11365	Actinomycetales.13095
Corynebacterium.11177	Sutterella.11483	Ruminococcaceae.1205	Bacteroides.11220	Kingella.19511	Bacteroidales.18854	EW055.11151	Diaphorobacter.12589	Streptococcus.14342	Actinomyces.10936	Prevotella.129	Selenomonas.1293	Actinomyces.10873	Fusobacterium.12515	F16.13240	Gemella.10771	Actinomyces.13258	Leptotrichia.1335	Selenomonas.10895	Actinomyces.12550	Eubacterium.12957	Prevotella.10742	Corynebacterium.14462	Gemella.13844	Corynebacterium.10825	Streptococcus.14579	Prevotella.14644	Campylobacter.10833	Fusobacterium.12630	Streptococcus.12619	Fusobacterium.10952	Capnocytophaga.13674	Streptococcus.15016	Moryella.11455	Bacteroides.11045	Fusobacterium.1237	Propionibacterium.10990	Subdoligranulum.11657	Propionibacterium.12437	Propionibacterium.11558	Propionibacterium.11112	Pirellulales.12019	Propionibacterium.11201	Propionibacterium.11374	Actinomycetales.13113
Propionibacterium.11187	Propionibacterium.11489	Alcaligenaceae.1207	Ruminococcaceae.11222	Ruminococcaceae.19548	Oscillospira.18949	Rothia.11153	Leptotrichia.12610	Actinomyces.14344	Bacteroides.10938	Selenomonas.12910	Corynebacterium.12947	Rothia.1088	Actinomyces.12525	Streptococcus.13243	Fusobacterium.10777	Streptococcus.13300	Streptococcus.13365	Bulleidia.109	Actinomyces.12556	Granulicatella.12983	Fusobacterium.10754	Haemophilus.14500	Bacteroides.13854	Corynebacterium.10831	Treponema.14609	Capnocytophaga.14657	Gemella.10837	Capnocytophaga.12631	Streptococcus.12650	Streptococcus.10957	EW055.13678	Treponema.1503	Propionibacterium.11461	Bacteroides.1105	Actinomyces.12381	Propionibacterium.10993	Propionibacterium.11665	Bacteroides.1244	Carnobacteriaceae.11563	Actinomycetales.11119	Fusobacteriaceae.12023	Propionibacterium.11209	Corynebacteriaceae.11385	Bacteroides.13150
Corynebacterium.11188	Propionibacterium.11492	Propionibacterium.12077	Ruminococcus.11229	Bacteroides.19590	Bacteroides.18967	Streptococcus.11161	Fusobacterium.12630	Prevotella.14369	Streptococcus.10939	Corynebacterium.12925	Actinomyces.12950	Bulleidia.10888	Pasteurellaceae.12533	Actinomycetales.13278	Streptococcus.1078	Actinomyces.13304	Tannerella.13392	Rothia.10900	Faecalibacterium.12580	Leptotrichia.12996	Actinomyces.10757	Haemophilus.1452	Leptotrichia.13860	Streptococcus.10840	Clostridiales.14619	Campylobacter.14660	Streptococcus.10840	Prevotella.12638	Lactobacillus.12653	Moryella.10973	Selenomonas.1369	Streptococcus.15042	Lactobacillus.11464	Propionibacterium.11055	Porphyromonas.12397	Corynebacterium.10998	Peptoniphilus.11670	Corynebacterium.12481	Propionibacterium.11575	Propionibacterium.1112	Propionibacterium.12036	Propionibacterium.11216	Propionibacterium.11386	Propionibacterium.13174
Clostridiales.112	Capnocytophaga.11497	Propionibacterium.12079	Lachnospiraceae.11238	Bacteroidales.19645	Bulleidia.18978	Streptococcus.11163	Bacteroidales.12635	Oscillospira.14372	Porphyromonas.10950	Actinomyces.12932	Actinomyces.12956	Prevotella.10891	Streptococcus.12534	Fusobacterium.13301	Campylobacter.10787	Streptococcus.13336	Actinomyces.13423	Prevotella.10910	Diaphorobacter.12589	Veillonella.1300	EW055.10761	Neisseria.14527	Bacteroides.1387	Prevotellaceae.10841	F16.14665	Streptococcus.14679	Kingella.10842	Dialister.1264	Actinomycetaceae.12675	Prevotella.10975	Actinomyces.13694	Haemophilus.15156	Propionibacterium.11465	Propionibacterium.11061	Corynebacterium.12402	Veillonella.11	Propionibacterium.11672	Staphylococcus.12490	Lachnospiraceae.11580	Bacteroides.11120	Lactobacillus.12038	Propionibacterium.11219	Propionibacterium.11402	Anaerococcus.1320
Propionibacterium.11201	Firmicutes.11506	Lactobacillus.12085	Bacteroides.11266	Treponema.19653	Veillonella.18983	Rothia.1117	Actinomyces.12678	Tannerella.14408	Fusobacterium.10952	Dialister.1294	Fusobacterium.12991	Bulleidia.109	Haemophilus.12557	Corynebacterium.13324	Streptococcus.10788	ClostridialesFamilyXI.IncertaeSedis.13341	Selenomonas.13425	Prevotella.10913	Actinomyces.12591	Capnocytophaga.13015	Fusobacterium.10762	Corynebacterium.14555	Moryella.13871	Kingella.10842	Corynebacterium.14687	Clostridiales.14681	Veillonella.10848	Clostridium.1266	Lachnospiraceae.12697	Capnocytophaga.10976	Aggregatibacter.13695	Actinomyces.15166	Mycobacterium.11482	Bacteroidales.11076	Propionibacterium.12435	Propionibacterium.11001	Propionibacterium.11676	Propionibacterium.12503	Sphingobacteriales.1159	Flexibacteraceae.11141	Staphylococcus.1204	Propionibacterium.11225	Prevotella.1141	Propionibacterium.13225
Neisseria.1121	Bacteroides.11507	Propionibacterium.12089	Firmicutes.11269	Oscillospira.19734	Clostridia.18989	Campylobacter.11170	EW055.12681	Veillonella.14412	Neisseriaceae.10959	Neisseria.12958	Prevotella.12994	Rothia.10900	Faecalibacterium.1257	Prevotella.13339	Bacteroidales.1079	Tannerella.13342	ClostridialesFamilyXI.IncertaeSedis.13427	Streptococcus.1092	Streptococcus.12602	Bacteroides.13020	Gemella.10771	Porphyromonas.14590	Haemophilus.13910	Corynebacterium.10844	Corynebacterium.14720	ClostridialesFamilyXI.IncertaeSedis.14708	Capnocytophaga.10849	Streptococcus.12662	Prevotella.12712	Prevotella.10979	Rothia.13710	Alistipes.15190	Kocuria.11484	Propionibacterium.11077	Propionibacterium.12437	Corynebacteriaceae.11002	Propionibacterium.11684	Propionibacterium.12507	Corynebacterium.11594	Neisseria.11148	Streptococcus.12042	Streptococcus.11226	Prevotella.11416	Prevotella.13230
Streptococcus.11210	Propionibacterium.11516	Kineococcus.12100	Ruminococcaceae.11274	Ruminococcaceae.19763	Ruminococcaceae.18996	Streptococcus.11172	Veillonellaceae.12687	Veillonella.14432	Flavobacteriaceae.10961	Actinomyces.12971	Bacteroides.13004	Leptotrichia.10904	Prevotella.12577	Selenomonas.13361	Streptococcus.10793	Campylobacter.13371	Abiotrophia.13439	Granulicatella.10921	EW055.12617	Fusobacterium.13065	Flavobacteriaceae.10773	Selenomonas.14593	Actinomyces.13922	Flavobacteriaceae.10845	Streptococcus.14811	Streptococcus.14747	Selenomonas.1085	F16.12667	Catonella.12760	Streptococcus.10982	Actinomyces.13790	EW055.15198	Bacillales.11490	Propionibacterium.11083	Veillonella.12449	Propionibacterium.11004	Corynebacterium.11698	Propionibacterium.12529	Streptococcus.11599	Propionibacterium.11155	Streptococcus.12060	Propionibacterium.11230	Propionibacterium.11422	Anaerococcus.13272
Propionibacterium.11216	Lactobacillus.11520	Streptococcus.12102	Clostridiales.11287	Clostridiales.19770	Ruminococcaceae.19010	Lautropia.1119	Fusobacterium.12688	Prevotella.14436	Fusobacterium.1097	Veillonella.12993	Prevotellaceae.13008	Streptococcus.1092	Bacteroides.12599	Lactobacillus.13378	Actinomyces.10799	Kingella.13388	Rothia.13460	Actinobacillus.1093	Fusobacterium.12630	Actinomyces.1309	Actinomycetales.10776	Neisseria.14598	Streptococcus.13939	Capnocytophaga.10849	Gemella.14814	Parabacteroides.14749	Actinomyces.10866	Neisseria.12669	Propionibacterium.12762	Granulicatella.10984	Gemella.1383	Streptococcus.15212	Prevotella.115	Propionibacterium.11088	Streptococcus.12457	Finegoldia.11005	Leptotrichia.11705	Haemophilus.12538	Neisseriaceae.116	Corynebacterium.11157	Corynebacterium.12062	Propionibacterium.11232	Porphyromonas.11426	Pseudomonas.13287
Propionibacterium.11225	Prevotella.11524	Actinomycetales.1211	Porphyromonadaceae.11293	Prevotella.19783	Veillonella.19076	Streptococcus.11194	Actinomyces.12693	Actinomyces.14463	Moryella.10973	Actinomyces.13021	Capnocytophaga.13015	Granulicatella.10921	Porphyromonas.12615	Kingella.13388	Eikenella.108	Neisseria.13401	Streptococcaceae.13467	Bacteroides.10938	Neisseria.12669	Selenomonas.13094	Fusobacterium.10777	Leptotrichia.14639	Williamsia.1394	Actinomyces.10858	Porphyromonas.14863	Bacteroidales.14750	Prevotella.1087	Streptophyta.12686	Parabacteroides.12771	Streptococcus.10992	Clostridium.13838	Alistipes.15271	Coriobacteriaceae.1151	Propionibacterium.11089	Roseburia.12461	Propionibacterium.11012	Actinomyces.11707	Streptococcus.12546	Burkholderiales.1160	Propionibacterium.11160	EW055.12068	Corynebacteriaceae.11234	Propionibacterium.11446	Corynebacteriaceae.13289
Streptococcus.11226	Corynebacterium.11527	Streptococcus.12113	Clostridiales.11299	Bacteroides.1980	Alcaligenaceae.19090	Streptococcus.11199	Prevotella.12733	Streptococcus.14477	Prevotella.10975	Neisseria.13041	Selenomonas.13031	Actinobacillus.1093	Fusobacterium.12630	Lautropia.13405	Oribacterium.10807	Lautropia.13405	Porphyromonas.13473	Streptococcus.10939	Prevotella.12689	Actinomyces.13108	Treponema.10778	Prevotella.14644	Haemophilus.13940	Prevotella.1087	Streptococcus.14866	Bacteroidales.14784	Actinomyces.10873	Neisseria.12708	Streptococcus.12775	Lachnospiraceae.10995	Streptococcus.13853	Granulicatella.15273	Abiotrophia.11513	Propionibacterium.11091	Propionibacterium.12480	Propionibacterium.11016	Clostridiales.11719	Staphylococcus.1255	Sejongia.11604	Finegoldia.11171	Alcaligenaceae.1207	Corynebacterium.11239	Moryella.11455	Prevotella.13297
Corynebacteriaceae.11234	Propionibacterium.11542	Gemella.12118	Prevotella.11303	Prevotella.19817	Root.19160	Clostridiales.112	Capnocytophaga.12734	Actinomyces.14496	Streptococcus.10977	Porphyromonas.13058	Neisseria.13064	Actinomyces.10936	Neisseria.12669	Clostridiales.1342	Actinomyces.10809	Haemophilus.13417	Porphyromonas.13480	Porphyromonas.10950	Leptotrichia.12690	Porphyromonas.13134	Actinomyces.10779	Actinomyces.14648	Actinomycetales.13950	TM7.3.10872	Streptococcus.14894	Campylobacter.14789	Leptotrichia.10874	Ruminococcaceae.12717	Leptotrichia.12821	Actinomyces.10996	Prevotella.13865	Leptotrichia.15295	Corynebacterium.1152	Propionibacterium.11103	Staphylococcus.12490	Propionibacterium.11017	Propionibacterium.11720	Actinomyces.12556	Corynebacterium.1161	Propionibacterium.11173	Propionibacterium.12103	Prevotella.1124	Lactobacillus.11464	Streptococcus.13299
Corynebacterium.11239	Propionibacterium.11559	Streptococcus.12134	Clostridium.1131	Prevotella.19826	Bacteroides.19175	Fusobacterium.1120	Streptococcus.12740	Corynebacterium.145	Prevotella.10979	Actinomyces.1306	Prevotella.13067	Bacteroides.10938	EW055.12681	ClostridialesFamilyXI.IncertaeSedis.13427	Actinomyces.10816	Prevotella.13421	Porphyromonadaceae.13484	Fusobacterium.10952	Proteobacteria.12692	Corynebacterium.13142	Bacteroidales.10781	Porphyromonas.14656	Streptococcus.13952	Porphyromonas.10885	Prevotella.149	Streptococcus.14825	Rothia.1088	Phascolarctobacterium.12730	Selenomonas.12826	Veillonella.11	Prevotella.13884	Actinomyces.15300	Prevotella.11524	Propionibacterium.11107	Streptococcus.12548	Peptoniphilus.11019	Propionibacterium.11722	Roseburia.12558	Neisseriaceae.11616	Bacteroides.11178	Neisseriaceae.12128	Propionibacterium.11241	Propionibacterium.11469	Actinomycetales.13307
Prevotella.1124	Clostridium.1156	Selenomonas.1214	Bifidobacteriales.11322	Bacteroidetes.19861	Dialister.19185	Streptococcus.11210	Leptotrichia.12772	Oribacterium.1450	Veillonellaceae.10980	Actinomycetales.13095	Actinomyces.13100	Streptococcus.10939	Neisseria.12708	Campylobacter.13438	Actinomyces.10818	Leptotrichia.13424	Root.13510	Streptococcus.10957	Phascolarctobacterium.12700	Actinomyces.13146	Actinomyces.10785	F16.14665	Selenomonas.13957	Selenomonas.10895	Actinomyces.14909	EW055.14867	Porphyromonas.10885	Streptococcus.12740	Streptococcus.12834	Haemophilus.110	Streptococcus.13891	Porphyromonadaceae.15332	Leptotrichia.1155	Acetobacteraceae.11116	Faecalibacterium.12559	Acidovorax.1102	Peptoniphilus.11726	Propionibacterium.12569	Haemophilus.11630	Ruminococcaceae.11198	Vagococcus.12135	Staphylococcus.11244	Bacillales.11490	Actinomycetales.13308
Propionibacterium.11241	Propionibacterium.11564	Anaerococcus.1216	Lachnospiraceae.11326	Prevotella.19935	Streptococcus.19192	Neisseria.11212	Capnocytophaga.1278	Actinomycetaceae.14504	Streptococcus.10982	Actinomyces.13108	Actinomycetales.13113	Streptococcus.10945	Capnocytophaga.12734	Fusobacterium.13444	Streptococcus.1082	EW055.13431	Rothia.1354	Neisseriaceae.10959	Neisseria.12708	Streptococcus.13175	Campylobacter.10787	Streptococcus.1467	Streptococcaceae.13999	Streptococcus.10896	Veillonella.14922	Porphyromonas.14890	Bulleidia.10888	Corynebacterium.12743	Streptococcus.12838	Porphyromonas.11009	Tannerella.13898	Neisseria.15372	Propionibacterium.11572	Propionibacterium.11118	Staphylococcus.12562	Propionibacterium.11020	Propionibacterium.11731	Faecalibacterium.1257	Parabacteroides.11641	Clostridiales.112	Actinomycetales.12147	Corynebacterium.11245	Propionibacterium.11492	Ruminococcaceae.1331
Staphylococcus.11244	Propionibacterium.11583	Fusobacterium.12164	Bacteroides.11327	Streptococcus.2	Ruminococcaceae.19216	Streptococcus.11223	Bacteroides.128	Actinomyces.14525	Actinomycetales.10983	Streptococcus.13109	Actinomyces.13119	Porphyromonas.10950	Corynebacterium.12757	Porphyromonas.13473	Streptococcus.10822	Haemophilus.13455	Bacteroidales.13587	Fusobacterium.1097	ClostridialesFamilyXI.IncertaeSedis.12737	Actinomyces.13176	Streptococcus.10788	Streptococcus.14676	Streptococcus.14000	Bulleidia.109	Haemophilus.1493	Streptococcus.14899	Prevotella.10891	Alistipes.12746	Corynebacterium.12858	Actinomyces.11010	Prevotella.13917	Actinomyces.15491	Streptococcus.11574	Bacteroides.11120	Neisseria.12582	Propionibacterium.11025	Actinomycetales.11744	Diaphorobacter.12589	Rothia.11646	Fusobacterium.1120	Campylobacter.12172	Corynebacteriaceae.11246	Propionibacterium.11494	Lactobacillus.13312
Corynebacterium.11245	Sphingobacteriales.1159	Lactobacillus.12166	Oscillospira.11334	Dialister.20006	Streptococcus.19244	Streptococcus.11226	EW055.12831	Streptococcus.14563	Granulicatella.10984	Actinomyces.13111	Bacteroides.13145	Fusobacterium.10952	Streptococcus.12775	Actinomyces.13538	Streptococcus.10823	Lactobacillus.13470	Bacteroides.13592	F16.10970	Actinomyces.12753	Capnocytophaga.13189	Bacteroidales.1079	Bacteroides.14746	Veillonella.14053	Eubacterium.1090	Corynebacterium.14938	Neisseria.14910	Catonella.10894	Corynebacterium.12757	Eubacterium.12957	Campylobacter.11011	Neisseria.1396	Gemella.15494	Kingella.11582	Abiotrophia.11121	Corynebacterium.12583	Propionibacterium.11026	Propionibacterium.11755	Lachnospiraceae.12593	Kocuria.1166	Zoogloea.11206	Propionibacterium.12181	Sphingobacterium.1125	Coriobacteriaceae.1151	Propionibacterium.13322
Corynebacteriaceae.11246	Corynebacterium.11594	Propionibacterium.12176	Roseburia.11337	Prevotellaceae.20034	Ruminococcus.19259	Prevotella.1124	EW055.12842	Prevotella.14567	Actinomyces.10989	Actinomyces.13118	Haemophilus.13149	Corynebacterium.10956	Capnocytophaga.1278	Prevotella.13549	Prevotella.10824	Actinomyces.13482	Actinomyces.13606	Moryella.10973	Prevotella.12754	Selenomonas.13208	Capnocytophaga.10794	Haemophilus.1482	Bacteroides.14061	Actinomyces.10903	Streptococcaceae.14948	Tannerella.14923	Bulleidia.109	Streptococcus.12766	Lactobacillus.1297	Neisseria.11013	Gemella.13982	EW055.15499	Sphingobacteriales.1159	Treponema.1113	Propionibacterium.12587	Oscillospira.1103	Corynebacterium.11785	Capnocytophaga.12596	Actinomycetales.11687	Propionibacterium.11207	Propionibacterium.12189	Flavobacteriaceae.11250	Propionibacterium.11516	Pirellulales.13362
Propionibacterium.11251	Anaerococcus.11602	Propionibacterium.12181	Clostridiales.11344	Bacteroidales.20038	Clostridium.19382	Flavobacteriaceae.11250	Streptococcus.12864	Actinomyces.1458	Lachnospiraceae.10995	Actinomyces.13176	Haemophilus.13154	Streptococcus.10957	Corynebacterium.12781	Moryella.13559	Rothia.10830	Actinomyces.13499	Actinomyces.13611	Prevotella.10975	Streptococcus.12766	Actinomyces.13235	Eikenella.108	Porphyromonas.14863	Simonsiella.1408	Leptotrichia.10904	Catabacteriaceae.1497	Streptococcus.14942	Eubacterium.1090	Leptotrichia.12772	Bacteroidales.1298	Actinomyces.11018	Streptococcaceae.13999	Granulicatella.15519	Neisseriaceae.116	Propionibacterium.11130	Bacteroides.12599	Corynebacterium.11031	Fusobacterium.11787	Propionibacterium.12608	Peptostreptococcus.117	Propionibacterium.11208	Leuconostoc.12191	Propionibacterium.11251	Propionibacterium.11559	Bacteroides.13370
Rothia.11260	Neisseria.11610	Staphylococcus.12184	Alcaligenaceae.11347	Parabacteroides.20149	Clostridiales.19396	Corynebacterium.11255	Oribacterium.12878	Veillonella.14670	Streptococcus.10997	Capnocytophaga.13189	Actinomyces.1317	Neisseriaceae.10959	Bacteroides.12791	Ruminococcus.13591	Gemella.10837	Streptococcus.13506	Fusobacterium.13630	Prevotella.10979	Neisseria.12778	Streptococcus.13241	Actinomyces.10815	Streptococcus.14899	Streptococcus.14086	Capnocytophaga.1091	Actinomyces.15039	Veillonella.14961	Rothia.10900	Capnocytophaga.1278	Fusobacterium.12991	Actinomyces.11022	Corynebacterium.14015	Lactobacillus.15528	Corynebacterium.1161	Catonella.1115	Streptococcus.12650	Propionibacterium.11036	Propionibacterium.11794	Veillonellaceae.12622	Root.11704	Phycicoccus.11211	Leptotrichia.122	Fusobacterium.1126	Propionibacterium.11564	Lactobacillus.13378
Corynebacteriaceae.11264	Propionibacterium.11613	Parabacteroides.12186	Bacteroides.11350	Ruminococcaceae.20184	Clostridiales.19460	Actinobacillus.11258	Actinomyces.1288	Streptococcus.14676	Veillonella.11	Actinomyces.1319	Bacteroides.13187	Moryella.10973	Neisseria.12799	Bacteroides.13592	Streptococcus.10840	Flavobacteriaceae.13530	Actinomyces.13642	Veillonellaceae.10980	Catonella.12797	Streptococcus.13243	Actinomycetales.10819	Streptococcus.14900	Streptococcus.14089	Prevotella.10913	Streptococcus.15042	Neisseria.14967	Prevotella.10913	Corynebacterium.12781	Veillonella.1300	Moryella.11041	Actinomyces.14060	Veillonella.15568	Neisseria.11611	Propionibacterium.11155	Lactobacillus.12653	Sutterella.11052	Propionibacterium.11795	Alcaligenaceae.1263	Rothia.1172	Propionibacterium.11216	Parabacteroides.12206	Corynebacteriaceae.11264	Propionibacterium.11572	Kingella.13388
Corynebacterium.11267	Bacteroides.11620	Lachnospiraceae.12194	Bacteroides.11363	Ruminococcaceae.20199	Peptoniphilus.1950	Actinobacillus.11259	Eubacterium.12894	Pasteurellaceae.14680	Haemophilus.110	Capnocytophaga.1321	Finegoldia.13217	Prevotella.10975	Actinomyces.12810	Prevotella.13596	Prevotellaceae.10841	Actinomyces.13538	EW055.13678	Streptococcus.10982	Neisseria.12799	Prevotella.13274	Streptococcus.10822	Actinomyces.14921	Flavobacteriaceae.1410	Leptotrichia.10916	Rothia.15052	Selenomonas.14972	Streptococcus.1092	Clostridium.1279	Actinomyces.13012	Fusobacterium.11044	Actinomyces.14107	Actinomyces.15579	Neisseriaceae.11616	Staphylococcus.11168	Corynebacterium.12658	Propionibacterium.11055	Propionibacterium.11801	Actinomyces.12636	Fusobacterium.11734	Propionibacterium.11225	Actinomyces.1221	Propionibacterium.11268	Prevotella.11576	Peptoniphilus.13395
Fusobacterium.11271	Streptococcus.11628	Parabacteroides.12206	Ruminococcaceae.1137	Haemophilus.20211	Ruminococcus.19502	Fusobacterium.1126	Prevotella.129	Veillonella.14699	Actinomyces.11006	Actinomyces.13211	Actinomyces.13237	Prevotella.10979	Corynebacterium.12829	Fusobacterium.13630	Kingella.10842	Streptococcus.13570	Moraxellaceae.13709	Actinomycetales.10983	Actinomyces.12800	Streptococcus.13277	Streptococcus.10823	Streptococcus.14931	Campylobacter.14132	Granulicatella.10921	Veillonella.15066	Lactobacillus.14978	Granulicatella.10921	Propionibacterium.12802	Granulicatella.13024	Rothia.11050	Capnocytophaga.1411	Streptococcus.15597	Actinomycetales.11619	Rothia.1117	Propionibacterium.12663	Propionibacterium.11060	Fusobacterium.11804	Campylobacter.12642	Rothia.1174	Corynebacterium.11239	Corynebacterium.12219	Propionibacterium.11276	Corynebacteriaceae.11585	Corynebacterium.13414
Corynebacterium.11278	Clostridiales.1163	Fusobacterium.12231	Bacteroides.11376	Bacteroidales.20300	Streptococcus.19518	Rothia.11260	Capnocytophaga.12918	Corynebacterium.14706	Porphyromonas.11009	Neisseria.13214	Actinomyces.13270	Veillonellaceae.10980	Streptococcus.12838	Cupriavidus.1366	Capnocytophaga.10849	Streptococcus.13600	Rothia.13710	Granulicatella.10984	Actinomyces.12814	Corynebacterium.1336	Prevotella.10824	Actinomycetales.14937	Actinomyces.14188	Actinomyces.10925	Porphyromonadaceae.15114	Streptococcus.14983	Prevotella.10923	Streptococcus.12813	Coprococcus.1303	Haemophilus.11054	Prevotella.14128	Actinomycetales.15613	Parabacteroides.11641	Propionibacterium.11173	Lactobacillus.12673	Propionibacterium.11061	Prevotella.11817	Pasteurellaceae.12649	Staphylococcus.11743	Flavobacteriaceae.11250	Burkholderiales.12234	Corynebacterium.11278	Propionibacterium.11590	Streptococcus.13418
Fusobacterium.11289	Propionibacterium.11633	Propionibacterium.12236	Faecalibacterium.11384	Prevotella.20309	Actinomyces.19529	Fusobacterium.11271	Streptococcus.12923	ClostridialesFamilyXI.IncertaeSedis.14708	Streptococcus.1101	Streptococcus.13241	Lactobacillus.13306	Streptococcus.10982	Prevotella.12840	Bacteroides.13701	Selenomonas.1085	Actinomycetales.13627	Streptococcus.13715	Lachnospiraceae.10995	Streptococcus.12838	Streptococcus.13365	Corynebacterium.10825	Streptococcus.14942	Propionibacterium.14193	EW055.10929	Streptococcaceae.15138	Dialister.15017	Actinobacillus.1093	Campylobacterales.12818	Neisseria.13064	Actinomyces.11056	Actinomyces.14157	Actinomyces.15620	Porphyromonas.11644	Propionibacterium.11174	Propionibacterium.12703	Propionibacterium.11063	Propionibacterium.11818	Lactobacillus.12653	Actinomyces.1176	Actinomyces.11252	Aggregatibacter.12235	Corynebacterium.1128	Corynebacterium.11594	Streptococcus.1344
Corynebacterium.1129	Propionibacterium.11639	Lactobacillus.1224	Oscillospira.11393	Bacteroidales.20339	Gemella.19551	Fusobacterium.11279	Gemella.12927	Selenomonas.14737	Actinomyces.11010	Streptococcus.13243	Bacteroides.13309	Actinomycetales.10983	ClostridialesFamilyXI.IncertaeSedis.12846	Corynebacterium.1372	Actinomyces.10866	Streptococcus.13636	Streptococcus.13739	Actinomyces.10996	Prevotella.12840	Streptococcus.13375	Corynebacterium.10831	Streptococcaceae.14948	Treponema.14196	Actinomyces.10936	Tannerella.15162	Prevotella.15047	Actinomyces.10936	Prevotella.12840	Catabacteriaceae.13072	Moryella.1106	Streptococcus.14173	Comamonadaceae.15639	Rothia.11646	Ruminococcaceae.11176	Gemella.1271	Propionibacterium.11070	Veillonella.11831	Granulicatella.12676	Corynebacteriaceae.11762	Fusobacterium.1126	Bacteroides.12237	Propionibacterium.11283	Anaerococcus.11602	Propionibacterium.13476
Staphylococcus.11295	Gemella.11647	Prevotella.12252	Faecalibacterium.11406	Alcaligenaceae.20415	Bacteroidales.19618	Neisseria.11280	Corynebacterium.12930	Streptococcus.14781	Neisseria.11013	Actinobacillus.13246	Corynebacterium.13324	Granulicatella.10984	Leptotrichia.12853	Actinomyces.13754	Prevotella.1087	Corynebacterium.13657	Dialister.13741	Veillonella.11	Streptococcus.12850	Gemella.13391	Streptococcus.10840	Leptotrichia.14957	Selenomonas.14216	Lautropia.10946	Streptococcus.15202	Treponema.15050	Fusobacterium.10952	Streptococcus.12847	Actinomyces.13093	Neisseria.11074	Bacteroidales.14201	Treponema.15716	Staphylococcus.11655	Propionibacterium.11179	Propionibacterium.12714	Micrococcus.11071	Propionibacterium.11844	Veillonellaceae.12687	CW040.11783	Propionibacterium.11268	Streptococcus.123	Staphylococcus.11295	Propionibacterium.11633	Porphyromonas.1350
Lactobacillus.113	Propionibacterium.11653	Corynebacterium.12255	Faecalibacterium.11409	Alistipes.20438	Oscillospira.1977	Gemella.11282	Actinomyces.12932	Oribacterium.14782	Actinomyces.11018	Streptococcus.13249	Rhodocyclus.1333	Lachnospiraceae.10995	Porphyromonas.1287	Ruminococcaceae.13777	Actinomyces.10873	Actinomyces.13694	Actinomyces.13774	Haemophilus.110	Leptotrichia.12853	Clostridiales.1342	Prevotellaceae.10841	Streptococcus.14999	Actinomyces.14229	Fusobacterium.10952	Streptococcus.15204	Actinobacillus.15104	Streptococcus.10957	Leptotrichia.12853	Ureaplasma.13097	Haemophilus.11078	Prevotella.14244	Lactobacillus.15730	Bacteroides.11659	Bilophila.1118	Streptococcus.12727	Neisseria.11074	Propionibacterium.11862	Granulicatella.12695	Phascolarctobacterium.118	Corynebacterium.11273	Ruminococcaceae.1233	Lactobacillus.113	Parabacteroides.11641	Propionibacterium.13503
Propionibacterium.1130	Propionibacterium.11665	Actinomyces.12263	Ruminococcus.11414	Veillonella.20544	Bacteroidales.19812	Fusobacterium.11289	Streptococcus.12946	Rothia.14788	Acidovorax.1102	Neisseria.13254	Leptotrichia.1335	Actinomyces.10996	Capnocytophaga.12877	Parabacteroides.13820	Leptotrichia.10874	Prevotella.13700	Corynebacterium.1378	Comamonas.1100	Capnocytophaga.12877	Leptotrichia.13426	Kingella.10842	Streptophyta.150	Neisseria.14235	Corynebacterium.10956	Eubacterium.15234	Fusobacteriaceae.15107	Neisseriaceae.10959	Capnocytophaga.12877	Actinomyces.13100	Rothia.1108	Actinomyces.14250	Prevotellaceae.15804	Kocuria.1166	Bacteroides.11183	Corynebacterium.1273	Propionibacterium.11083	Phascolarctobacterium.11863	Gemella.1271	Bacteroides.1180	Propionibacterium.11276	Actinomycetales.12331	Propionibacterium.1130	Propionibacterium.11643	Prevotella.13513
Prevotella.11303	Peptoniphilus.11670	Streptococcus.12266	Prevotella.11416	Veillonella.20590	Streptococcus.19818	Haemophilus.11292	Corynebacterium.12947	Leptotrichia.14805	Capnocytophaga.11030	Fusobacterium.13281	Actinomyces.13354	Streptococcus.10997	Capnocytophaga.12888	EW055.13824	Streptococcus.10878	Gemella.13705	Streptococcus.13808	Actinomyces.11006	Streptococcaceae.12879	Abiotrophia.13439	Corynebacterium.10844	Ruminococcus.15022	Gemella.14237	Corynebacterium.10958	Pasteurellaceae.15251	Campylobacter.15115	Neisseria.10965	Eubacterium.12894	Actinomycetales.13113	Fusobacterium.11080	Haemophilus.14252	Porphyromonas.15818	Deinococcus.11662	Actinomyces.11186	Phascolarctobacterium.12730	Propionibacterium.11087	Williamsia.11869	Neisseriaceae.12716	Fusobacterium.11804	Neisseria.11280	Streptococcus.12343	Prevotella.11303	Porphyromonas.11644	Ruminococcus.13516
Anaerococcus.11306	Actinomyces.11707	Prevotella.12273	RF39.1142	Bacteroides.20657	Streptococcus.1982	Haemophilus.11298	Bacteroides.13004	Corynebacterium.14806	Actinomycetales.11040	Prevotella.13283	Streptococcus.13381	Veillonella.11	Moryella.12893	Actinomyces.13857	Rothia.1088	Veillonella.13757	Streptococcus.13829	Porphyromonas.11009	Eubacterium.12894	Prevotella.13448	Flavobacteriaceae.10845	Bacteroides.1504	Veillonella.1425	Neisseriaceae.10959	Alistipes.15254	Veillonella.15136	Moryella.10973	Veillonella.12896	Haemophilus.13128	Porphyromonas.11086	Prevotella.1428	Actinomyces.15835	Root.11704	Propionibacterium.11187	Propionibacterium.12738	Propionibacterium.11088	Propionibacterium.11871	Prevotella.1272	Micrococcus.11815	Propionibacterium.11283	Aggregatibacter.12344	Propionibacterium.11304	Rothia.11646	Actinomyces.13538
Clostridium.1131	Veillonella.11708	Janibacter.12295	Clostridiales.11428	Alistipes.20677	Bacteroidales.19845	Actinomyces.11307	Prevotellaceae.13008	EW055.14867	Haemophilus.11054	Veillonella.13285	Neisseria.13401	Haemophilus.110	Prevotella.129	Porphyromonas.1388	Porphyromonas.10885	Streptococcus.13785	Actinomyces.13846	Actinomyces.11010	Prevotella.129	Prevotella.13453	Capnocytophaga.10849	Alistipes.15040	Bacteroides.14259	Eikenella.10962	Leptotrichia.1529	Lactobacillus.15140	Prevotella.10975	Prevotella.129	Corynebacteriaceae.13157	Actinomyces.11098	Streptococcus.14302	Prevotella.15919	Bacteroides.11715	Bacteroidales.11204	Streptococcus.12740	Corynebacterium.1109	Veillonellaceae.1188	Lautropia.12722	Granulicatella.1182	Rothia.11290	Propionibacterium.12359	Anaerococcus.11306	Gemella.11647	Veillonella.13546
Actinomycetales.11321	Rothia.1172	Propionibacterium.12298	Oscillospira.11430	Prevotella.2070	Alicyclobacillus.19854	Corynebacterium.11308	Bacteroides.13020	Streptococcus.14899	Moryella.1106	Actinomyces.13290	Streptococcaceae.13467	Porphyromonas.11009	Fusobacterium.1291	Actinomyces.13933	Bulleidia.10888	Clostridia.13788	Corynebacterium.1386	Neisseria.11013	Porphyromonas.12966	Actinomyces.1346	Actinomyces.10858	Tannerella.15162	Prevotella.14267	Capnocytophaga.10964	Fusobacterium.15308	Oribacterium.1516	Prevotella.10979	Veillonella.12917	Fusobacterium.13163	Leptotrichia.111	Prevotella.14323	Actinomyces.15994	Clostridiales.11719	Neisseria.1121	Staphylococcus.12756	Propionibacterium.11091	Capnocytophaga.11882	Arcobacter.12723	PSB.M.3.11822	Prevotella.11291	Selenomonas.12365	Actinomyces.11307	Propionibacterium.11648	Bacteroides.13550
Propionibacterium.11324	Propionibacterium.11729	Streptococcus.123	Bacteroidales.11435	Bacteroides.20734	Bacteroidales.19883	Gemella.11329	Selenomonas.13031	Streptococcus.14900	Streptococcus.11062	Capnocytophaga.13298	Porphyromonas.13473	Streptococcus.1101	Selenomonas.12910	Haemophilus.13940	Prevotella.10891	Streptococcus.13807	Selenomonas.13862	Actinomyces.11018	Campylobacter.12989	Propionibacterium.13505	Prevotella.1087	Porphyromonas.15171	Corynebacterium.14279	Fusobacterium.1097	Rothia.15314	Actinomyces.15166	Veillonellaceae.10980	Corynebacterium.12925	Staphylococcus.13180	Streptococcus.11109	SR1.14324	Capnocytophaga.16025	Rothia.1172	Neisseria.11212	Actinomyces.12763	Faecalibacterium.11096	Haemophilus.11883	Ruminococcaceae.12736	Streptococcus.11824	Actinomyces.11307	Propionibacterium.12369	Propionibacterium.11313	Propionibacterium.11649	Anaerococcus.1356
Corynebacteriaceae.11328	Neisseria.11736	Propionibacterium.12312	Ruminococcus.11436	Lachnospiraceae.20741	Root.19929	Bacteroidetes.11330	Prevotella.13040	Cardiobacterium.14904	Streptococcus.11065	Neisseria.13313	Leptotrichia.13498	Actinomyces.11010	Streptococcus.12923	Capnocytophaga.13948	Catonella.10894	Actinomyces.13825	Actinomyces.13875	Actinomyces.11022	Fusobacterium.12991	Root.13510	TM7.3.10872	Prevotella.15172	Moryella.14283	Actinomycetales.10974	Veillonellaceae.1536	Streptococcus.15180	Granulicatella.10984	Gemella.12927	Fusobacterium.13196	Actinomyces.11113	Streptococcus.14327	Haemophilus.16026	Peptoniphilus.11726	Root.11214	Corynebacterium.12794	Propionibacterium.11097	Propionibacterium.11886	Propionibacterium.12755	Actinomycetales.11828	Corynebacterium.11308	Propionibacterium.12375	Actinomycetales.11321	Propionibacterium.11653	Treponema.13566
Gemella.11329	Actinomycetales.11744	Granulicatella.12314	Faecalibacterium.1144	Firmicutes.20744	ClostridialesFamilyXIII.IncertaeSedis.19982	Prevotella.11336	Prevotella.13052	Neisseria.14910	Streptococcus.11072	Actinomyces.13337	Streptococcus.1352	Neisseria.11013	Corynebacterium.12925	Streptococcus.13986	Selenomonas.10895	Actinomyces.13857	Prevotella.13880	Capnocytophaga.11030	Actinomycetales.13019	Porphyromonas.13551	Selenomonas.10895	Propionibacterium.15173	Streptococcus.14298	Capnocytophaga.10976	Actinomyces.15383	EW055.15198	Streptococcus.10992	Streptococcus.12937	Anaerococcus.1320	Treponema.1113	Actinobacillus.14350	Leptotrichia.16027	Propionibacterium.11729	Propionibacterium.11232	Lachnospiraceae.1282	Burkholderiales.1110	Propionibacterium.11889	Propionibacterium.12758	Veillonella.11831	Clostridium.1131	Ruminococcus.12388	Propionibacterium.11324	Gemella.11664	Prevotella.13572
Propionibacterium.11333	Propionibacterium.11755	Actinomyces.12329	Ruminococcaceae.11445	Bacteroides.20799	Alphaproteobacteria.2000	Actinobacillus.11356	Mogibacterium.13071	Veillonella.14922	Neisseria.11074	Propionibacterium.13345	Neisseria.13544	Actinomyces.11018	Corynebacterium.12930	Porphyromonas.13988	Bulleidia.109	Leptotrichia.13860	Parabacteroides.13936	Porphyromonas.11034	Bacteroides.13028	Victivallaceae.1357	Streptococcus.10896	Streptococcus.15180	Alistipes.144	Streptococcus.10982	Neisseria.15409	Streptococcus.15212	Lachnospiraceae.10995	Dialister.1294	Porphyromonas.13203	Selenomonas.1114	Alistipes.144	Lactobacillus.16126	Propionibacterium.11730	Root.11237	Modestobacter.12825	Propionibacterium.11103	Bacteroides.11901	Neisseria.12761	Propionibacterium.11846	Propionibacterium.11313	Propionibacterium.12390	Propionibacterium.11333	Propionibacterium.11665	Propionibacterium.13575
Propionibacterium.11352	Propionibacterium.11757	Propionibacterium.12359	Catabacteriaceae.11450	Bacteroidales.20946	Clostridium.20064	Lautropia.11359	Prevotella.13122	Veillonella.14946	Porphyromonas.11086	Corynebacterium.1336	Selenomonas.13590	Acidovorax.1102	Streptococcus.12937	Streptococcus.14000	Eubacterium.1090	Bacteroides.13877	Streptococcus.13939	Dialister.11039	Coprococcus.1303	Porphyromonas.13571	Bulleidia.109	Pasteurellaceae.15251	Neisseria.14410	Actinomycetales.10983	Streptococcus.15436	Prevotella.15213	Actinomyces.10996	Actinomyces.12940	Streptococcus.13206	Neisseria.11148	Actinomyces.14438	Streptococcus.16148	Rothia.1174	Lachnospiraceae.11238	Streptococcus.12828	Propionibacterium.11107	Propionibacterium.11920	Propionibacterium.12768	Propionibacterium.11849	Streptococcus.1132	Propionibacterium.12395	Propionibacterium.11338	Propionibacterium.11668	Proteobacteria.13625
Lautropia.11359	Propionibacterium.11765	Propionibacterium.12364	Lachnospiraceae.11451	Streptococcus.210	Campylobacter.202	Streptococcus.11367	Actinomyces.13123	Actinomyces.14956	Tannerella.11093	Lautropia.13405	Prevotella.13596	Moryella.11041	Lactobacillus.1297	Corynebacterium.14015	Rothia.10900	Porphyromonas.1388	CW040.13980	Actinomycetales.11040	Mitsuokella.1304	Corynebacterium.13597	Eubacterium.1090	Alistipes.15271	Oribacterium.14468	Actinomyces.10989	Selenomonas.15457	Prevotella.15248	Veillonella.11	Actinomyces.12952	Streptococcus.13210	Catonella.1115	Capnocytophaga.14470	Rothia.16166	Staphylococcus.11743	Staphylococcus.11244	Neisseria.1283	Streptococcus.11109	Propionibacterium.11927	Bacteroidales.12770	Janibacter.1185	Propionibacterium.11323	Ruminococcaceae.12406	Propionibacterium.11352	Neisseria.11701	Actinomycetales.13627
Propionibacterium.11368	Bacteroides.1179	Fusobacterium.1237	Bacteroides.11452	Lachnospiraceae.21040	Catabacteriaceae.20230	Porphyromonas.11369	Haemophilus.13128	Gemella.14997	Leptotrichia.111	Actinomyces.13423	Corynebacterium.13597	Rothia.11050	Campylobacter.12989	Corynebacterium.14048	Leptotrichia.10904	Prevotella.13884	Streptococcus.13997	Fusobacterium.11044	Neisseria.13041	Streptococcus.13600	Leptotrichia.10904	Granulicatella.15273	Prevotella.14488	Lachnospiraceae.10995	Leptotrichia.1548	Prevotella.15258	Haemophilus.110	Modestobacter.1296	Streptococcus.13242	Porphyromonas.11150	Porphyromonas.14471	Leptotrichia.16185	Actinomycetales.11744	Corynebacterium.11245	Propionibacterium.12836	Propionibacterium.11112	Propionibacterium.11933	Propionibacterium.12774	Propionibacterium.11855	Corynebacteriaceae.11328	Propionibacterium.12412	Propionibacterium.11355	Ruminococcus.11702	Veillonella.1365
Corynebacterium.11373	Finegoldia.11791	Staphylococcus.12370	Clostridiales.11459	RF39.21059	RF39.2025	Haemophilus.11379	Porphyromonas.13134	Streptococcus.14999	Streptococcus.11109	Leptotrichia.13426	Actinomyces.13621	Haemophilus.11054	Actinomyces.12995	Lachnospiraceae.14057	Prevotella.10910	Streptococcus.13891	Actinomycetaceae.14001	Rothia.11050	Neisseria.13064	Actinomyces.13606	Prevotella.10909	Lachnobacterium.15289	Streptococcus.1449	Veillonella.11	Streptococcus.15505	Prevotella.15268	Porphyromonas.11009	Gemella.12976	Actinobacillus.13246	ClostridialesFamilyXI.IncertaeSedis.11152	Actinomyces.14496	CW040.16267	Propionibacterium.11765	Corynebacteriaceae.11246	Corynebacterium.12858	Actinomycetales.11115	Propionibacterium.11935	Cyanobacteria.12804	Corynebacteriaceae.11858	Prevotella.11336	Prevotella.12414	Staphylococcaceae.1136	Bacillus.11713	Clostridium.1368
Propionibacterium.11374	Propionibacterium.11799	Propionibacterium.12375	Lachnospira.11477	Porphyromonadaceae.21069	Bacteroidales.2032	Prevotella.11390	SR1.13136	Prevotella.15025	Pasteurellaceae.1111	ClostridialesFamilyXI.IncertaeSedis.13427	Lachnospiraceae.13631	Moryella.1106	Capnocytophaga.12998	Campylobacter.14058	Prevotella.10913	Actinomyces.13923	Corynebacterium.14015	Haemophilus.11054	Prevotella.13067	Veillonella.13629	Capnocytophaga.1091	Alistipes.15311	Streptococcus.14499	Haemophilus.110	Streptococcus.15507	Selenomonas.15310	Actinomyces.11010	Campylobacter.12989	Ruminococcus.1328	Rothia.11153	Haemophilus.14500	Veillonella.16297	Propionibacterium.11767	Rothia.11260	Actinomyces.1286	Propionibacterium.11118	Streptococcus.11941	Propionibacterium.12841	Actinomycetales.11865	Propionibacterium.11338	Propionibacterium.12417	Propionibacterium.11366	Bacteroides.11715	Collinsella.13690
Corynebacteriaceae.11385	Ruminococcus.1181	Prevotella.12384	Ruminococcaceae.11480	Dialister.21100	Veillonellaceae.20321	Gemella.11395	Rothia.13138	Streptococcus.15031	Streptococcus.11114	Actinomyces.13434	Streptococcus.13663	Streptococcus.11065	Eubacterium.13005	Streptococcus.14059	Streptococcus.1092	Fusobacterium.13949	Flavobacteriaceae.14016	Prevotella.11057	Faecalibacterium.13089	Streptococcus.13636	Prevotella.10913	Porphyromonadaceae.15332	Neisseria.14502	Comamonas.1100	Pseudomonas.15511	Streptococcus.15330	Neisseria.11013	Actinomyces.12995	Comamonadaceae.13305	Streptococcus.11163	Neisseria.14502	Actinomyces.16323	CW040.11783	ClostridialesFamilyXI.IncertaeSedis.11262	Prevotella.12871	Bacteroides.11132	Propionibacterium.11946	Streptococcus.12849	Williamsia.11869	Propionibacterium.11339	Propionibacterium.12438	Propionibacterium.11368	Propionibacterium.11716	Simonsiella.137
Corynebacterium.11396	Micrococcus.11815	Propionibacterium.12395	Sutterella.11483	Veillonellaceae.21108	Bacteroidales.20344	Streptococcus.114	Corynebacterium.13142	Neisseria.15081	Fusobacterium.11117	Prevotella.13442	Bacteroidales.13664	Streptococcus.11072	Actinomyces.13012	Actinomyces.14060	Granulicatella.10921	CW040.13983	Actinomyces.1407	Moryella.1106	Actinomyces.13103	Corynebacterium.13657	Leptotrichia.10916	Streptococcus.15355	Granulicatella.14507	Actinomyces.11006	Prevotella.15558	Selenomonas.15331	Actinomyces.11018	Eubacterium.13005	Prevotella.13339	Tannerella.11164	Veillonellaceae.14522	Neisseria.16342	Phascolarctobacterium.118	Prevotella.11265	Janibacter.12901	Actinomycetales.11135	Haemophilus.11951	Corynebacterium.12858	Prevotella.11891	Lautropia.11359	Ruminococcaceae.1245	Propionibacterium.11377	Rothia.1172	Bacteroides.13701
Corynebacterium.1140	Prevotella.11817	Porphyromonas.12399	Prevotella.115	SR1.2120	Bacteroidales.2036	Gemella.11408	Parabacteroides.13158	TM7.3.15109	Abiotrophia.11121	Prevotella.13448	Selenomonas.1367	Neisseria.11074	Corynebacterium.13050	Bacteroides.14061	Prevotella.10923	Bacteroides.14	Corynebacterium.14094	Neisseria.11074	Actinomycetales.13113	Prevotella.13658	Granulicatella.10921	Porphyromonas.15366	Porphyromonas.14509	Neisseria.11013	Veillonella.15568	Porphyromonas.15366	Acidovorax.1102	Actinomycetales.13019	Streptococcus.13353	Moryella.11165	Capnocytophaga.14582	Streptococcus.16371	Propionibacterium.11801	Veillonella.11270	Propionibacterium.12905	Propionibacterium.11143	Propionibacterium.11966	Capnocytophaga.12877	Streptococcus.1192	Propionibacterium.11368	Streptococcus.12457	Propionibacterium.11382	Peptoniphilus.11726	Anaerococcus.13716
Propionibacterium.11400	Streptococcus.11824	Corynebacterium.12402	Parabacteroides.11501	Bacteroidales.21213	Leuconostoc.2039	Campylobacter.11413	Actinomyces.1319	Campylobacter.15115	Haemophilus.11142	Actinomyces.1346	Bacteroides.13684	Rothia.1108	Prevotella.13053	Actinomyces.1407	Actinobacillus.1093	Subdoligranulum.1401	Prevotella.14129	Haemophilus.11078	Actinomyces.13119	Streptococcus.13663	Actinomyces.10925	Flavobacteriaceae.15398	Actinomyces.14540	Eubacterium.11023	Lactobacillus.1560	Moryella.15396	Actinomyces.11022	Bacteroides.13020	Streptococcus.13365	Rothia.1117	Prevotella.14599	Streptococcus.16401	Faecalibacterium.11805	Propionibacterium.11276	Propionibacterium.12915	Propionibacterium.11147	Porphyromonas.11977	Neisseria.1290	Granulicatella.11929	Porphyromonas.11369	Verrucomicrobia.12474	Propionibacterium.1139	Ruminococcus.11752	Saccharopolyspora.13733
Propionibacterium.11405	Actinomycetales.11836	Porphyromonas.1242	Faecalibacterium.11502	Ruminococcaceae.21272	Lactobacillus.2045	Streptococcus.11429	Porphyromonas.13203	Streptococcus.15169	Porphyromonas.11150	Rothia.13460	Prevotella.13700	Porphyromonas.11086	Streptococcus.13056	Streptococcus.14089	Streptococcus.10939	Streptococcus.14012	Actinomyces.14136	Fusobacterium.11080	CW040.13125	Bacteroidales.13664	EW055.10929	Alistipes.154	Streptococcus.14579	Capnocytophaga.11030	Porphyromonas.15600	Prevotella.1541	Actinomycetales.11040	Actinomyces.13021	Bacteroides.13370	Actinomyces.11182	Propionibacterium.14621	Bulleidia.16409	Micrococcus.11815	Corynebacterium.11278	Lautropia.12942	EW055.11151	Propionibacterium.11978	Propionibacterium.12905	Propionibacterium.11939	Propionibacterium.11370	Propionibacterium.12511	Corynebacterium.11396	Propionibacterium.11760	Streptococcus.1374
Staphylococcus.11410	Propionibacterium.11844	ClostridialesFamilyXI.IncertaeSedis.12440	Firmicutes.11506	RF39.21349	Megamonas.20462	Neisseria.11440	Capnocytophaga.1321	Streptococcus.15180	EW055.11151	SR1.13489	Actinomyces.13718	Tannerella.11093	Actinomyces.13066	Veillonella.14095	Streptococcus.10945	Actinomyces.1406	Capnocytophaga.14147	Porphyromonas.11086	Actinomyces.13167	ClostridialesFamilyXI.IncertaeSedis.13672	Fusobacterium.10933	Leptotrichia.15445	Actinomyces.1458	EW055.11032	Fusobacterium.15605	CW040.1549	Fusobacterium.11044	Mitsuokella.1304	Lachnospira.13390	Root.11184	Leptotrichia.14639	Lactobacillus.16472	Granulicatella.1182	Propionibacterium.11283	Propionibacterium.12948	Staphylococcus.11154	Propionibacterium.11991	Hymenobacter.12908	Mycobacterium.11943	Propionibacterium.11382	ClostridialesFamilyXI.IncertaeSedis.12521	Streptococcus.114	Propionibacterium.11761	Propionibacterium.13740
Anaerococcus.11415	Propionibacterium.11855	Oribacterium.12460	Bacteroides.11507	Prevotella.21355	Ruminococcus.20603	Streptococcus.11448	Bacteroides.13215	Leptotrichia.15192	Rothia.11153	Streptococcus.13506	Herbaspirillum.13727	Leptotrichia.111	Lactobacillus.13074	Actinomyces.14112	Fusobacterium.10952	Prevotellaceae.14066	Actinomyces.14153	Prevotella.11095	Leptotrichia.13169	EW055.13678	Actinomyces.10936	Leptotrichia.15454	Treponema.14609	Corynebacterium.11035	Pseudomonas.15618	Prevotella.15500	Rothia.11050	Neisseria.13041	Clostridiales.1342	Haemophilus.11189	Prevotella.14644	Fusobacterium.16517	Actinomycetales.11828	Propionibacterium.11285	Lactobacillus.12951	Propionibacterium.1116	Porphyromonas.120	Propionibacterium.12912	Dialister.1195	Propionibacterium.11383	Propionibacterium.12536	Corynebacterium.1140	Propionibacterium.11773	ClostridialesFamilyXI.IncertaeSedis.13742
Neisseria.11440	Phascolarctobacterium.11863	Veillonella.12469	Coprococcus.11509	Prevotella.21378	Ruminococcus.20691	Leptotrichia.11453	Prevotella.13216	Actinomyces.15205	Streptococcus.11156	Root.13510	Dialister.13741	Streptococcus.11109	Actinomyces.13093	Actinomyces.14119	Streptococcus.10957	Actinomyces.14073	Prevotella.14160	Leptotrichia.111	Bacteroidales.13194	Rothia.13710	Streptococcus.10939	Streptococcus.15480	Selenomonas.14627	Actinomycetales.11040	Streptococcus.15624	Streptococcus.15509	Haemophilus.11054	Flavobacteriaceae.13044	Oscillospira.1343	Lautropia.1119	Porphyromonas.14656	Leptotrichia.16578	Veillonella.11831	Prevotella.11291	Actinomyces.12952	Ruminococcus.11162	Ruminococcus.12015	Catonella.12953	Haemophilus.11951	Propionibacterium.11386	Streptococcus.12546	Propionibacterium.11400	Propionibacterium.11775	Anaerococcus.13747
Corynebacterium.11454	Oscillospira.1187	Propionibacterium.12477	Parabacteroides.11511	Ureaplasma.2138	Bacteroidales.2079	Moryella.11455	Finegoldia.13217	Prevotella.15213	Streptococcus.11161	Flavobacteriaceae.13530	Alistipes.13767	Pasteurellaceae.1111	Actinomycetales.13095	Corynebacterium.14123	Flavobacteriaceae.10961	Root.14074	Selenomonas.14189	Streptococcus.11109	Neisseria.13214	Actinomyces.13718	Lautropia.10946	Gemella.15494	Capnocytophaga.14657	Fusobacterium.11044	Rothia.15627	Campylobacter.1553	Prevotella.11057	Streptococcus.13056	Actinomyces.13435	Prevotella.11197	Clostridium.14685	Capnocytophaga.16624	Firmicutes.11838	Haemophilus.11292	Eubacterium.12957	Staphylococcus.11168	Propionibacterium.12020	Eubacterium.12957	Prevotella.11955	Prevotella.11388	Pedobacter.12563	Propionibacterium.11405	Coprococcus.11779	Oscillospira.13755
Propionibacterium.11461	Veillonella.11873	Corynebacterium.1249	Clostridium.11530	Ruminococcaceae.21478	Ruminococcaceae.20826	Streptococcus.1146	Capnocytophaga.13223	Leptotrichia.15295	Streptococcus.11163	Prevotella.13549	Bacteroides.13784	Abiotrophia.11121	Streptococcus.13109	Flavobacteriaceae.14126	Fusobacterium.1097	Actinomyces.14081	Actinomycetales.14202	Pasteurellaceae.1111	Leptotrichia.13234	Gemella.1373	Fusobacterium.10952	Porphyromonas.15503	Lactobacillus.14663	Corynebacterium.11047	Pasteurellaceae.15668	Haemophilus.15543	Moryella.1106	Actinomyces.13066	Prevotella.13442	Streptococcus.11199	Actinomycetales.14723	Gemella.1666	Propionibacterium.11844	Clostridiales.11299	Modestobacter.1296	Propionibacterium.11169	Corynebacteriaceae.12031	Modestobacter.1296	Sphingobacteriales.11961	Corynebacterium.11396	Propionibacterium.12568	Staphylococcus.11410	Corynebacterium.11785	Neisseriaceae.1377
Propionibacterium.11465	Propionibacterium.11877	Alcaligenaceae.12491	Bacteroides.11533	Burkholderiales.21719	Bacteroidales.20871	Spirochaetes.11462	Streptococcus.13244	Actinomyces.15368	Tannerella.11164	Porphyromonas.13551	Streptococcus.13785	Selenomonas.1114	RF39.13133	Prevotella.14128	Moryella.10973	Streptococcus.14089	Actinomyces.14234	Abiotrophia.11121	Actinomyces.13237	Actinomyces.13754	Corynebacterium.10956	Streptococcus.15505	Veillonella.14670	Haemophilus.11054	Lactobacillus.15690	Streptococcus.15548	Streptococcus.11062	Mogibacterium.13071	Prevotella.13448	Clostridiales.112	Flavobacteriaceae.14785	Corynebacterium.16665	Propionibacterium.11849	Actinomyces.11301	Propionibacterium.12975	Finegoldia.11171	Propionibacterium.12035	Propionibacterium.12960	Staphylococcus.11963	Corynebacterium.1140	Propionibacterium.12587	Anaerococcus.11415	Propionibacterium.11795	Bacteroides.13784
Bacillales.11490	Capnocytophaga.11882	Streptococcus.12508	Coprococcus.11545	Haemophilus.2177	Parabacteroides.20986	Prevotella.11468	Streptococcus.13249	Actinomyces.15413	Moryella.11165	Moryella.13559	Clostridium.13838	Haemophilus.11142	Finegoldia.13144	Actinomyces.14136	Prevotella.10975	Porphyromonas.14104	Firmicutes.1424	Treponema.1113	Streptococcus.13242	Bacteroides.13784	Neisseriaceae.10959	Streptococcus.15507	Lactobacillus.14711	Moryella.1106	Neisseria.15691	Veillonella.15556	Streptococcus.11065	Granulicatella.13086	Bacteroides.13450	Fusobacterium.1120	Rothia.14788	Streptococcus.1669	Janibacter.1185	Corynebacterium.11308	Mycobacterium.12979	Propionibacterium.11174	Propionibacterium.12036	Propionibacterium.12969	Anaerococcus.1197	Anaerococcus.11401	Lachnospiraceae.12593	Propionibacterium.11425	Propionibacterium.11797	Propionibacterium.13786
Prevotella.115	Propionibacterium.11893	Propionibacterium.12542	Ruminococcaceae.11549	Lachnospiraceae.21780	Root.21138	Prevotella.11470	Actinomyces.13258	Streptococcus.15430	Rothia.1117	Bacteroidales.13587	Selenomonas.13862	Neisseria.11148	Lachnospiraceae.13152	Actinomyces.14158	Capnocytophaga.10976	Flavobacteriaceae.14126	Bacteroides.14268	Selenomonas.1114	Actinobacillus.13246	Streptococcus.13808	Eikenella.10962	Campylobacter.1553	Actinomyces.14712	Corynebacterium.11073	Selenomonas.15704	Prevotella.15571	Streptococcus.11072	Streptococcaceae.13096	Streptococcaceae.13467	Porphyromonas.11200	Streptococcus.14790	Streptococcus.16691	Propionibacterium.11855	Propionibacterium.11317	Leptotrichia.13016	Propionibacterium.11175	Actinomycetales.12037	Propionibacterium.13010	Bacteroides.11972	Propionibacterium.11425	Bacteroides.12599	Propionibacterium.11431	Alcaligenaceae.11800	Corynebacterium.13798
Abiotrophia.11513	Corynebacterium.11896	Propionibacterium.12569	Faecalibacterium.11551	Prevotella.21810	EW055.212	Streptococcus.11476	Actinomyces.13270	Flavobacteriaceae.15447	Actinomyces.11182	Bacteroides.13592	Tannerella.13898	Catonella.1115	Haemophilus.13154	Actinomyces.14169	Prevotella.10979	Actinomyces.14144	Streptococcus.14298	Haemophilus.11142	Neisseria.13259	Staphylococcus.13822	Capnocytophaga.10964	Gemella.15530	F16.14769	Neisseria.11074	Streptococcus.15745	Sphingobacteriales.15599	Neisseria.11074	Streptococcus.13110	Streptococcus.13479	Neisseria.1121	F16.14845	Lactobacillus.16718	Corynebacteriaceae.11858	Actinomycetales.11321	Granulicatella.13024	Propionibacterium.11179	Veillonella.12050	Capnocytophaga.13015	Sutterella.1198	Corynebacterium.11454	Gemella.12616	Faecalibacterium.1144	Propionibacterium.11801	Parabacteroides.13820
Corynebacterium.1152	Alistipes.11898	Diaphorobacter.12589	Ruminococcaceae.11555	Bacteroidales.21818	Clostridiales.21230	Capnocytophaga.11497	Prevotella.13283	Streptococcus.15456	Actinomyces.11186	Porphyromonas.13603	Campylobacter.13903	Porphyromonas.11150	Streptococcus.13175	Ralstonia.1417	Veillonellaceae.10980	ClostridialesFamilyXI.IncertaeSedis.14146	Streptococcus.14318	Neisseria.11148	Fusobacterium.13281	Capnocytophaga.13839	Fusobacterium.1097	Streptococcus.15584	Actinomyces.14777	Aggregatibacter.11075	Streptococcus.15747	Neisseria.15606	Rothia.1108	CW040.13125	Bacteroides.13483	Selenomonas.11218	Actinomyces.14873	Porphyromonas.16791	Actinomycetales.11865	Corynebacteriaceae.11328	Sphingomonadaceae.13032	Propionibacterium.11187	Propionibacterium.12054	Propionibacterium.13017	Propionibacterium.11986	Moryella.11455	Streptococcus.12619	Propionibacterium.1145	Ruminococcus.1181	Corynebacterium.13830
Corynebacterium.11537	Bacteroides.11901	Ruminococcaceae.1260	Clostridium.1156	Clostridiales.21820	Neisseria.21359	Streptococcus.11498	Porphyromonas.13294	Prevotella.15463	Lautropia.1119	Actinomyces.13606	Actinomyces.13928	EW055.11151	Bacteroides.13202	Actinomyces.14185	Streptococcus.10982	Actinomyces.14157	Streptococcus.1432	Catonella.1115	Actinomyces.13290	Bacteroides.13854	Actinomycetales.10974	Porphyromonas.15600	Oribacterium.14782	Corynebacterium.11079	Porphyromonas.15759	TM7.3.15711	Porphyromonas.11086	Actinomyces.1313	Fusobacterium.13486	Actinomyces.11221	Actinomyces.14888	Actinomyces.16814	Propionibacterium.11877	Propionibacterium.11333	Prevotella.13038	Actinomycetales.11190	Streptococcus.12060	Root.1302	Corynebacteriaceae.1199	Propionibacterium.11461	ClostridialesFamilyXI.IncertaeSedis.12629	Propionibacterium.11461	Prevotella.11817	Capnocytophaga.13839
Actinomyces.11540	Prevotella.11908	Actinomyces.12636	Lachnospiraceae.11560	Streptococcus.21885	Bacteroidales.2155	Campylobacter.11499	Corynebacterium.13295	CW040.1549	Streptococcus.11194	Tannerella.13613	Actinomyces.13929	Rothia.11153	Capnocytophaga.1321	Actinomycetales.14202	Actinomycetales.10983	Actinomyces.14163	Treponema.14320	Porphyromonas.11150	Streptococcus.13300	Actinomyces.13857	Capnocytophaga.10976	Propionibacterium.15608	F16.14845	Fusobacterium.11080	Dialister.15763	Streptococcus.1576	Actinomyces.11098	Actinomyces.13131	Selenomonas.1351	Streptococcus.11226	Streptococcus.14900	Oribacterium.16873	Veillonellaceae.1188	Rothia.11335	Porphyromonas.13043	Fusobacterium.1120	Actinomyces.12061	Propionibacterium.13029	Propionibacterium.11998	Propionibacterium.11469	Propionibacterium.12639	Propionibacterium.11465	Propionibacterium.11818	Propionibacterium.13848
Leptotrichia.1155	Prevotella.1191	Streptococcus.12637	Root.11561	Clostridiales.21945	Capnocytophaga.21767	Gemella.11503	Prevotella.13302	EW055.15499	Streptococcus.11196	Lachnospiraceae.13632	Corynebacteriaceae.1393	Streptococcus.11156	Finegoldia.13217	Selenomonas.14216	Granulicatella.10984	Streptococcus.14173	Haemophilus.14339	ClostridialesFamilyXI.IncertaeSedis.11152	Prevotella.13302	Prevotella.13858	Streptococcus.10982	Actinomycetales.15613	Prevotella.14854	Campylobacter.11082	Streptococcus.15764	Porphyromonas.15766	Leptotrichia.111	RF39.13133	Root.13517	Selenomonas.1123	Cardiobacterium.14904	Streptococcus.16881	Propionibacterium.11893	Propionibacterium.11338	Mycobacterium.13117	Propionibacterium.11201	EW055.12068	Porphyromonas.13043	Lactobacillus.12	Streptococcus.11476	Bacteroides.12640	Actinomycetales.11473	Staphylococcus.11827	Nocardioidaceae.13886
Propionibacterium.11558	Propionibacterium.11912	Clostridium.1266	Lachnospiraceae.11567	Bacteroidales.21948	Ruminococcaceae.21827	EW055.11508	Comamonadaceae.13305	Campylobacter.1553	Streptococcus.11199	Carnobacteriaceae.13634	Haemophilus.13931	Streptococcus.11163	Lachnospiraceae.13229	Rothia.14228	Actinomyces.10989	Bacteroidales.14201	Actinomyces.14344	Rothia.11153	Bacteroides.13309	Corynebacterium.1386	Actinomycetales.10983	Streptococcus.15617	EW055.14867	Porphyromonas.11086	Fusobacterium.15769	Streptococcus.15786	ClostridialesFamilyXI.IncertaeSedis.11100	Bacteroides.13137	Actinomyces.13537	Prevotella.1124	Actinomyces.14909	Lactobacillus.16885	Actinobacillus.119	Selenomonas.11349	Actinomyces.13118	Propionibacterium.11203	Rothia.12072	Propionibacterium.13046	Porphyromonas.120	Actinomycetales.11479	Pasteurellaceae.12649	Actinomycetales.11474	Lachnospiraceae.11852	Corynebacterium.13893
Carnobacteriaceae.11563	Propionibacterium.11927	Cupriavidus.12704	Ruminococcaceae.11571	Root.21955	Ruminococcus.21831	Abiotrophia.11513	Corynebacterium.1336	Leptotrichia.15559	Clostridiales.112	CW040.1364	Fusobacterium.13949	Tannerella.11164	Actinomyces.13233	Bacteroides.14259	Lachnospiraceae.10995	Streptococcus.14212	Actinobacillus.14350	Streptococcus.11156	Prevotella.13339	Prevotella.13917	Actinomyces.10989	Corynebacterium.15632	Actinomyces.1487	Tannerella.11093	Lachnospiraceae.158	Actinomyces.15789	Streptococcus.11109	Haemophilus.13149	Dialister.13553	Prevotella.11247	Actinobacillus.14912	Bacteroides.1693	Clostridiales.11900	Actinomycetales.11354	Fusobacterium.13127	Propionibacterium.11208	Roseburia.1208	Ruminococcus.13062	Lachnospiraceae.1200	Capnocytophaga.11481	Leucobacter.12656	Propionibacterium.11489	Selenomonas.1186	Propionibacterium.13906
Propionibacterium.11575	Propionibacterium.1193	Corynebacterium.12739	Lachnospiraceae.11580	RF39.21964	Ruminococcaceae.21840	Campylobacter.11514	Prevotella.13382	Veillonella.15568	Fusobacterium.1120	EW055.13678	Staphylococcus.13955	Moryella.11165	TM7.3.13245	Prevotella.1428	Actinomyces.10996	Prevotella.14227	Actinomyces.14370	Streptococcus.11161	Streptococcus.13343	Prevotella.13919	Lachnospiraceae.10995	Neisseria.15651	Actinomyces.14909	Prevotella.11095	EW055.15808	Haemophilus.15794	Fusobacterium.11117	Lachnospiraceae.13152	Lachnospira.13561	Haemophilus.11248	Prevotella.14920	Prevotella.17005	Propionibacterium.11904	Propionibacterium.11355	Actinomyces.1313	Propionibacterium.11209	Bacteroides.12082	Corynebacteriaceae.13063	Propionibacterium.12001	Sutterella.11483	Corynebacterium.12657	Prevotella.115	Propionibacterium.11860	Streptococcus.13918
Corynebacteriaceae.11585	Propionibacterium.11935	Streptococcus.12740	Ruminococcaceae.11589	Bacteroidales.21974	Bacteroidales.21893	Prevotella.11515	Bacteroides.13397	Streptococcus.15584	Porphyromonas.11200	Haemophilus.13679	Treponema.13963	Rothia.1117	Actinobacillus.13246	Streptococcus.14289	Streptococcus.10997	Gemella.14237	Propionibacterium.14373	Streptococcus.11163	Streptococcus.13381	Actinomyces.13928	Veillonella.11	Bacteroides.15664	Streptococcus.14915	Streptococcus.11106	Bacteroidales.15908	Actinomyces.15825	Abiotrophia.11121	Haemophilus.13154	Victivallaceae.1357	Moryella.11249	Actinomycetales.14939	Prevotella.17016	Propionibacterium.11915	Corynebacterium.11365	Propionibacterium.13130	Propionibacterium.11216	Propionibacterium.12089	Propionibacterium.13087	Lachnospiraceae.12004	Kocuria.11484	Lactobacillus.12673	Parabacteroides.11501	Propionibacterium.11862	Bacteroides.13946
Corynebacterium.11592	Flavobacteriaceae.11940	Corynebacterium.12743	Ruminococcaceae.11595	Ruminococcaceae.22013	Streptococcus.21896	Streptococcaceae.11522	Lautropia.13405	Prevotella.15598	Neisseria.1121	Prevotella.13685	Actinomyces.13975	Actinomyces.11186	Streptococcus.13249	Streptococcus.14294	Veillonella.11	Actinomyces.14250	Actinomyces.14383	Tannerella.11164	Gemella.1340	Actinomyces.13933	Haemophilus.110	Clostridium.1568	Veillonella.14922	Actinomyces.11108	Streptococcus.15912	Prevotella.15827	Treponema.1113	Actinomyces.13167	Streptococcus.13570	Flavobacteriaceae.11250	Root.14952	Streptococcus.17036	Streptococcus.1192	Propionibacterium.11366	Ruminococcus.13141	Propionibacterium.11217	Kineococcus.12100	Propionibacterium.13115	Bacteroides.1201	Propionibacterium.11494	Veillonellaceae.12687	Abiotrophia.11513	Phascolarctobacterium.11863	Actinomyces.13975
Corynebacterium.11593	Propionibacterium.11946	Propionibacterium.12748	Bacteroidales.11600	Enterobacteriaceae.2202	Ruminococcaceae.21911	Streptococcus.11532	Porphyromonas.13410	Neisseria.15606	Streptococcus.11210	Prevotella.13687	Selenomonas.13992	Corynebacterium.11188	Haemophilus.13266	SR1.14324	Haemophilus.110	Sneathia.1429	Alistipes.144	Moryella.11165	Actinomyces.13423	Streptococcus.13951	Comamonas.1100	Neisseria.15691	Bacteroides.14926	Streptococcus.11109	Bacteroidales.15947	Neisseria.15873	Selenomonas.1114	Actinomyces.13176	Bacteroidales.13587	Actinomyces.11252	Corynebacterium.14973	F16.17079	Corynebacterium.11925	Propionibacterium.11368	Bacteroides.13150	Propionibacterium.11219	Streptococcus.12102	Actinomyces.1313	Bacteroides.12011	Capnocytophaga.11497	Propionibacterium.12702	Propionibacterium.11517	Propionibacterium.11877	Corynebacterium.13978
Neisseriaceae.116	Rothia.1196	Neisseria.12761	Ruminococcaceae.11605	Catenibacterium.22044	Prevotella.21914	Capnocytophaga.11538	Corynebacterium.13420	Gemella.15656	Streptococcus.11223	Aggregatibacter.13695	Prevotellaceae.14066	Haemophilus.11189	Prevotella.13302	Streptococcus.14342	Comamonas.1100	Gemella.1430	Actinobacillus.14400	Campylobacter.11170	Bacteroides.13450	Treponema.13963	Actinomyces.11006	ClostridialesFamilyXI.IncertaeSedis.15695	Haemophilus.1493	Campylobacter.11111	Neisseria.16011	Veillonella.15929	Haemophilus.11142	Treponema.1318	Ruminococcus.13591	Atopobium.11254	Streptococcus.14979	Streptococcus.17085	Gemella.11928	Propionibacterium.11377	Propionibacterium.13172	Propionibacterium.11225	Parabacteroides.12104	RF39.13133	Corynebacterium.12014	Gemella.11503	Prevotella.12707	Propionibacterium.11518	Clostridiales.11880	Prevotella.140
Corynebacterium.1161	Propionibacterium.11966	Bacteroides.12791	Bacteroides.11618	Corynebacterium.22048	Clostridiales.21968	Gemella.11539	Capnocytophaga.13458	Actinomyces.15658	Streptococcus.11226	Actinomyces.13720	Selenomonas.14068	Lautropia.1119	Bacteroides.13309	Prevotella.14369	Porphyromonas.11009	Streptococcus.14302	Tannerella.14408	Actinomyces.11182	Bacteroidetes.13452	Rothia.13966	Streptococcus.1101	Sutterella.157	Veillonella.14946	Fusobacterium.11117	Prevotella.1603	Treponema.15953	Neisseria.11148	Bacteroides.13187	Actinomyces.13611	Fusobacterium.1126	Neisseria.15032	Veillonella.17099	Granulicatella.11929	Haemophilus.11379	Moraxella.13200	Streptococcus.11226	Propionibacterium.12107	SR1.13136	Ruminococcus.12015	Bacteroides.11507	Rothia.1274	Corynebacterium.1152	Capnocytophaga.11882	Neisseriaceae.14002
Neisseriaceae.11616	Sutterella.1198	Propionibacterium.12803	Bacteroides.11620	Bacteroidales.22108	Clostridiales.21969	Streptococcus.1154	Actinomyces.1346	Alicyclobacillus.1566	Selenomonas.1123	Actinomyces.13723	Actinomyces.14081	Streptococcus.11194	Actinomyces.13320	Actinomyces.14370	Streptococcus.1101	Atopobium.14307	Streptococcus.14451	Lautropia.1119	Neisseria.13478	Streptococcus.13986	Neisseria.11013	Selenomonas.15704	Lachnospiraceae.14949	Abiotrophia.11121	ClostridialesFamilyXI.IncertaeSedis.16030	Prevotella.15963	Catonella.1115	Bacteroidales.13194	Fusobacterium.13630	Rothia.11260	Gemella.15033	Prevotella.17111	Mycobacterium.11943	Propionibacterium.11382	Bacteroides.13202	Propionibacterium.11230	Propionibacterium.12120	Fusobacterium.13163	Propionibacterium.12016	Coriobacteriaceae.1151	Veillonellaceae.1275	Corynebacterium.11537	Propionibacterium.11886	Subdoligranulum.1401
Bacteroides.11618	Prevotella.11992	Cyanobacteria.12804	Root.11627	Moryella.22134	Prevotella.22	Leptotrichia.1155	Oscillospira.13469	Dialister.15661	Prevotella.1124	Streptococcaceae.13745	Leptotrichia.14084	Streptococcus.11199	Streptococcus.13323	Actinomyces.14376	Actinomyces.11010	SR1.14324	Streptococcus.14457	Prevotella.11197	Streptococcus.13479	Porphyromonas.13988	Acidovorax.1102	Actinomycetales.15709	Veillonella.14995	Treponema.1113	ClostridialesFamilyXI.IncertaeSedis.1604	Capnocytophaga.15967	Porphyromonas.11150	Prevotella.132	Ruminococcus.13647	Prevotella.11265	Haemophilus.15073	Leptotrichia.17185	Propionibacterium.11946	Propionibacterium.11386	Streptococcus.13253	Corynebacteriaceae.11234	Corynebacteriaceae.12133	Erwinia.13232	Propionibacterium.12028	Prevotella.11515	Propionibacterium.12768	Propionibacterium.11544	Propionibacterium.11893	Propionibacterium.14027
Propionibacterium.11621	Lachnospiraceae.1200	Corynebacterium.12806	Prevotella.11634	Catabacteriaceae.22144	Peptoniphilus.22024	Haemophilus.11553	Bacteroides.13483	Corynebacterium.15689	Prevotella.11247	Actinomyces.13752	Flavobacteriaceae.1410	Clostridiales.112	Dialister.13329	Actinomyces.14390	Neisseria.11013	Actinomyces.14359	Selenomonas.14492	Clostridiales.112	Root.13500	Selenomonas.13992	Treponema.11021	Leptotrichia.15710	Streptococcus.15031	Actinomyces.11131	Clostridiaceae.16066	Campylobacterales.15969	EW055.11151	Bacteroides.13202	Streptococcus.13656	Veillonella.11270	Campylobacter.15086	Granulicatella.17221	Dialister.1195	Prevotella.11388	Neisseria.13254	Corynebacterium.11239	Actinomyces.12143	Streptococcus.13238	Actinomycetales.12041	Lactobacillus.11520	Propionibacterium.12786	Leptotrichia.1155	Corynebacterium.11896	Capnocytophaga.14079
Parabacteroides.11641	Propionibacterium.12001	Corynebacterium.12829	Parabacteroides.11641	Veillonella.22155	Veillonella.2203	Gemella.1157	Fusobacterium.13486	Veillonella.15706	Haemophilus.11248	Corynebacterium.13758	Bacteroides.14116	Fusobacterium.1120	Streptococcus.13343	Streptococcus.14394	Actinomyces.11018	Oscillospira.14372	Porphyromonadaceae.14533	Fusobacterium.1120	Streptococcus.13506	Streptococcus.14012	Eubacterium.11023	Prevotella.15728	Neisseria.15032	Fusobacterium.11134	Actinomyces.16068	Porphyromonas.15970	ClostridialesFamilyXI.IncertaeSedis.11152	Finegoldia.13217	Corynebacterium.13657	Fusobacterium.11271	SR1.15106	Rothia.17227	Haemophilus.11951	Corynebacterium.11396	Prevotella.13264	Prevotella.1124	Propionibacterium.12149	Streptococcus.13243	Propionibacterium.12049	Propionibacterium.11521	Peptoniphilus.1281	Propionibacterium.11550	Propionibacterium.11912	Propionibacterium.14090
Propionibacterium.11645	Propionibacterium.12054	Propionibacterium.12835	Root.11651	Lachnospiraceae.22222	Bacteroides.22073	Streptococcus.11574	Prevotella.13491	Granulicatella.15707	Flavobacteriaceae.11250	Veillonella.13764	ClostridialesFamilyXI.IncertaeSedis.14146	Porphyromonas.11200	Streptococcus.13353	Streptococcus.14397	Acidovorax.1102	TM7.3.14377	Streptococcus.14554	Porphyromonas.11200	Flavobacteriaceae.13530	Corynebacterium.14015	Capnocytophaga.11030	Lachnospiraceae.158	Blautia.15051	Corynebacterium.11138	Bacteroidetes.16091	Capnocytophaga.16008	Rothia.11153	Leptotrichia.13234	Capnocytophaga.13674	Actinomyces.11286	Haemophilus.15113	Capnocytophaga.17230	Prevotella.11955	Streptococcus.114	Anaerococcus.13272	Propionibacterium.11241	Propionibacterium.12155	Neisseria.1325	Ruminococcaceae.1205	Corynebacterium.11529	Streptococcus.12823	Propionibacterium.11558	Propionibacterium.11916	Propionibacterium.14098
Rothia.11646	Ruminococcus.1206	Streptococcus.12849	Subdoligranulum.11657	Prevotella.22235	Oscillospira.22081	Bacteroidales.11578	Root.13500	Treponema.15716	Actinobacillus.11258	Porphyromonas.13792	Actinomyces.14149	Neisseria.1121	Prevotella.13366	Alistipes.144	Treponema.11021	Streptococcus.14380	Streptococcus.14563	Selenomonas.11205	Oribacterium.13533	Streptococcus.14017	EW055.11032	Actinomyces.15856	Prevotella.15177	Selenomonas.1114	Moraxellaceae.161	Haemophilus.16014	Streptococcus.11156	F16.13240	Subdoligranulum.13683	Actinomyces.11288	Porphyromonadaceae.15114	Actinomyces.17330	Staphylococcus.11963	Sphingobacteriales.11412	Actinomycetales.13278	Staphylococcus.11244	Propionibacterium.12158	Propionibacterium.13250	Propionibacterium.12056	Paenibacillaceae.11547	Propionibacterium.12824	Actinomycetales.11562	Propionibacterium.11920	Actinomyces.14112
Corynebacterium.1165	Actinomyces.12061	Propionibacterium.12859	Parabacteroides.11658	Prevotella.22276	Alphaproteobacteria.22083	Streptococcus.11579	Streptococcus.13506	Leptotrichia.15752	Actinobacillus.11259	Veillonella.1380	Actinomyces.14164	Streptococcus.11210	Actinomyces.13385	Ralstonia.1440	Actinomyces.11022	Ruminococcaceae.14398	Streptococcus.14574	Neisseria.1121	Actinomyces.13537	Moryella.14035	Porphyromonas.11034	Prevotella.15861	Streptococcus.15181	Corynebacterium.11144	Treponema.16117	Haemophilus.16026	Streptococcus.11163	Streptococcus.13253	Actinomycetaceae.13688	Fusobacterium.11289	Prevotella.15177	Actinomyces.17332	Anaerococcus.1197	Xanthomonadaceae.11419	EW055.13284	Corynebacterium.11245	Propionibacterium.12160	Neisseria.13254	Actinomycetales.12064	Propionibacterium.11550	Streptococcus.12828	Carnobacteriaceae.11563	Propionibacterium.11927	Ruminococcaceae.1413
Staphylococcus.11655	EW055.12068	Actinomycetales.12872	Bacteroides.11659	Lactococcus.22283	Proteobacteria.22092	Kingella.11582	Prevotella.13513	Veillonella.15756	Fusobacterium.1126	Streptococcus.13807	Haemophilus.14182	Neisseria.11212	Gemella.13391	Actinobacillus.14400	Capnocytophaga.11030	Lachnospiraceae.14407	Capnocytophaga.14582	Selenomonas.11218	TM7.3.13547	Bacteroidetes.14044	Corynebacterium.11035	Streptococcus.15912	Alistipes.15190	Neisseria.11148	Brachymonas.16120	Parabacteroides.16034	Moryella.11165	Actinomyces.13258	Selenomonas.1369	Prevotella.11300	Gemella.15196	Streptococcus.1736	SOGA31.11970	Propionibacterium.11422	Porphyromonas.13294	Propionibacterium.11251	Propionibacterium.12168	Anaerococcus.13272	Rothia.12072	Propionibacterium.11559	Prevotella.12840	Propionibacterium.11568	Propionibacterium.11933	Prevotella.14141
Corynebacterium.11656	Bacteroides.12082	ClostridialesFamilyXI.IncertaeSedis.12913	Lachnospiraceae.11661	Prevotella.22311	EW055.22095	Actinomyces.11587	Actinomyces.13519	Porphyromonas.15759	Rothia.11260	Lachnospiraceae.13832	Actinomyces.14185	Actinomyces.11221	Haemophilus.13417	Bacteroides.14403	EW055.11032	Neisseria.14410	Propionibacterium.14621	Actinomyces.11221	Streptococcus.13558	Bacteroides.14061	Dialister.11039	Streptococcus.15915	Bacteroides.152	Catonella.1115	Neisseriaceae.16128	Corynebacterium.16072	Actinomyces.11182	Neisseria.13259	Aggregatibacter.13695	Actinomyces.11301	Neisseriaceae.15245	Capnocytophaga.17372	Bacteroides.11972	Propionibacterium.11425	Actinomyces.13354	Propionibacterium.11257	Propionibacterium.12183	Pseudomonas.13287	Propionibacterium.12079	Actinomycetales.11562	EW055.12842	Propionibacterium.11575	Propionibacterium.11937	Actinomyces.14158
Bacteroides.11659	Propionibacterium.12084	Actinomyces.12932	Faecalibacterium.11677	Prevotella.22320	Subdoligranulum.22105	Streptococcus.11599	Streptococcus.1352	Prevotella.1577	Prevotella.11265	Veillonella.13849	Veillonellaceae.14263	Streptococcus.11223	Prevotella.13419	Actinomyces.1442	Porphyromonas.11034	F16.14440	Veillonella.14670	Streptococcus.11223	Moryella.13559	Actinomyces.14064	Actinomycetales.11040	Selenomonas.16007	Streptococcus.15204	EW055.11151	Bacteroidales.16152	Actinomyces.16079	Bacteroides.11183	Actinomycetales.13278	CW040.13765	TM7.3.11311	Prevotella.15248	Finegoldia.174	Propionibacterium.11986	Propionibacterium.11427	Aerococcaceae.13358	Rothia.11260	Burkholderiales.12188	Streptococcus.1329	Propionibacterium.12087	Propionibacterium.11568	Nocardioides.12843	Propionibacterium.11583	Propionibacterium.11946	Haemophilus.14182
Kocuria.1166	Propionibacterium.12096	Gemella.12936	Oscillospira.1168	Prevotella.22378	Bacteroidales.22117	Prevotella.11606	Bacteroides.13522	Streptococcus.15786	Veillonella.11270	Root.1385	Haemophilus.14272	Streptococcus.11226	Leptotrichia.13424	Neisseria.14424	Fusobacterium.11044	Rothia.14482	Streptococcus.14693	Streptococcus.11226	Haemophilus.13569	Actinomyces.1407	Fusobacterium.11044	Haemophilus.16052	Gemella.1521	Tannerella.11164	Root.16175	Streptococcus.1613	Actinomyces.11186	Capnocytophaga.13298	Alistipes.13767	Actinomyces.11314	Streptococcus.1526	Streptococcus.17404	Corynebacteriaceae.1199	Geodermatophilus.11443	Lactobacillus.13378	Corynebacteriaceae.11264	Propionibacterium.12192	Streptococcus.13299	Propionibacterium.12090	Propionibacterium.11572	Staphylococcus.12874	Propionibacterium.11588	Haemophilus.11951	SR1.142
Actinomycetales.11687	Parabacteroides.12104	Geobacillus.12938	Clostridiales.11681	Ruminococcaceae.22484	Prevotella.22126	Campylobacter.11609	Prevotella.13549	Fusobacterium.15806	Fusobacterium.11271	Prevotella.13858	Prevotella.1428	Prevotella.1124	Selenomonas.13425	Actinomyces.14438	Bacteroidetes.11049	Streptococcus.1449	Prevotella.14719	Selenomonas.1123	Rothia.13601	Actinomyces.14070	Haemophilus.11054	Corynebacterium.16057	Prevotella.15248	Campylobacter.11170	Gemella.16228	Haemophilus.16157	Lautropia.1119	Neisseria.13313	Corynebacterium.13769	Actinomyces.11315	Actinomyces.15291	Actinomyces.17436	Porphyromonas.120	Propionibacterium.1145	Prevotella.13382	Corynebacterium.11267	Burkholderiales.12198	Actinomycetales.13307	Bacteroides.121	Streptococcus.11574	Streptococcus.12904	Neisseriaceae.116	Propionibacterium.11953	Parabacteroides.14209
Corynebacterium.11691	Propionibacterium.12105	Propionibacterium.12943	Root.11694	Clostridiales.22508	Ruminococcus.22131	Neisseria.11611	Neisseria.13552	Streptococcus.15859	Streptococcus.11275	Corynebacterium.1386	Moryella.14283	Prevotella.11247	Porphyromonas.13428	Corynebacterium.1445	Rothia.11050	Actinomyces.14496	Veillonella.14738	Prevotella.1124	Porphyromonas.13603	Actinomyces.14073	Moryella.1106	Prevotella.16073	Porphyromonas.15279	Streptococcus.11172	Actinomyces.16236	CW040.16208	Prevotella.11197	ClostridialesFamilyXI.IncertaeSedis.13341	Streptococcus.13807	Streptococcus.1132	Streptococcus.15297	Selenomonas.17459	Lachnospiraceae.1200	Propionibacterium.11469	Gemella.13391	Propionibacterium.11268	Leptotrichia.122	Ruminococcaceae.1331	Parabacteroides.12104	Streptococcus.11586	Propionibacterium.12915	Corynebacterium.1161	SOGA31.11970	Rothia.14218
Corynebacterium.11699	Propionibacterium.12109	Gemella.12954	Ruminococcus.11702	Catonella.22626	Prevotella.22154	Rothia.11615	Lachnospira.13561	Actinomyces.1587	Fusobacterium.11279	Streptococcus.13869	Prevotella.14291	Moryella.11249	Actinomyces.13434	Capnocytophaga.14470	Haemophilus.11054	Haemophilus.14500	Corynebacterium.14748	Prevotella.11247	Actinomyces.13621	Leptotrichia.14084	Corynebacterium.11073	Actinomyces.16079	Selenomonas.15331	Corynebacterium.11180	Fusobacterium.16270	CW040.16267	Streptococcus.11199	Campylobacter.13371	EW055.13824	Rothia.11335	Fusobacterium.15329	Tannerella.1747	Propionibacterium.12001	Actinomycetales.11474	Propionibacterium.13400	Corynebacterium.11278	Propionibacterium.12210	Propionibacterium.13317	Propionibacterium.12105	Neisseria.11611	Gemella.12927	Neisseria.11611	Propionibacterium.11973	Bacteroides.14221
Peptostreptococcus.117	Capnocytophaga.12110	Eubacterium.12957	Actinomyces.11707	Lachnospiraceae.22649	Porphyromonas.22223	Actinobacillus.11624	Corynebacterium.13589	Actinomyces.15891	Neisseria.11280	Neisseria.13888	Porphyromonas.14297	Flavobacteriaceae.11250	Faecalibacterium.1345	Actinomyces.14489	Actinomyces.11056	Neisseria.14502	Veillonella.14758	Haemophilus.11248	Lachnospiraceae.13631	Bacteroides.14116	Neisseria.11074	Streptococcus.1608	Rothia.15364	Porphyromonadaceae.11185	Actinomyces.1629	Actinomyces.16299	Clostridiales.112	Propionibacterium.13373	Streptococcus.13829	Prevotella.11336	Streptococcus.15333	Actinomyces.17471	Propionibacterium.12008	Selenomonas.1148	Clostridiales.1342	Corynebacterium.1128	Staphylococcus.12211	Propionibacterium.13327	Propionibacterium.12107	Rothia.11615	Gemella.12936	Neisseriaceae.11616	Leptotrichia.11979	Corynebacterium.1423
Staphylococcus.11706	Bacteroides.12139	Modestobacter.1296	Bacteroides.11715	Clostridiales.22695	Veillonella.22254	Streptococcus.11626	Streptococcus.1359	Actinomyces.15938	Gemella.11282	Prevotella.13917	Actinomyces.14343	Actinomyces.11252	Actinomyces.13451	Streptococcus.1449	Prevotella.11057	Root.14513	Bacilli.14772	Flavobacteriaceae.11250	Dialister.13741	Streptococcus.14143	Corynebacterium.11079	Granulicatella.16082	Fusobacterium.1537	Lautropia.1119	Prevotella.16295	Sutterella.163	Fusobacterium.1120	Streptococcus.13381	Prevotella.13841	Neisseria.1134	Selenomonas.1535	Fusobacterium.17482	Bacteroides.1201	Propionibacterium.11489	Propionibacterium.13432	Propionibacterium.11283	Corynebacterium.12219	Ruminococcus.13349	Propionibacterium.12108	Bacteroides.11618	Ruminococcaceae.12941	Bacteroides.11618	Sutterella.1198	Corynebacterium.14231
Corynebacterium.11710	Massilia.12141	Oscillospira.13006	Dehalobacterium.11737	Bacteroidales.22699	Selenomonas.223	Selenomonas.11629	Ruminococcus.13591	Prevotella.15963	Actinomyces.11286	Capnocytophaga.13921	Actinomyces.14344	Actinobacillus.11258	Rothia.13460	Lactobacillus.1451	Moryella.1106	Veillonellaceae.14522	Flavobacteriaceae.14785	Actinomyces.11252	Actinomyces.13748	Actinomyces.14149	Fusobacterium.11080	Porphyromonas.16083	Moryella.15396	Streptococcus.11194	Rothia.16304	Corynebacterium.16310	Porphyromonas.11200	Actinomyces.13423	Actinomyces.13846	Catonella.11345	Prevotella.15360	Leptotrichia.17490	Bacteroides.12011	Root.11500	Actinomyces.13434	Fusobacterium.11289	Corynebacterium.1222	Granulicatella.13369	Propionibacterium.12109	Actinomycetales.11619	Streptococcus.12946	Propionibacterium.11621	Streptococcus.11982	Propionibacterium.14243
Bacteroides.11715	Prevotella.12150	Propionibacterium.1301	Bacteroides.11748	Prevotella.22774	Clostridiales.22370	Haemophilus.11630	Bacteroides.13592	Prevotella.15975	Fusobacterium.11289	Streptococcus.13954	Actinobacillus.14350	Actinobacillus.11259	Oscillospira.13469	Actinomyces.14512	Neisseria.11074	Prevotella.14559	TM7.3.14802	Streptococcaceae.11256	Bacteroides.13761	Actinomyces.14185	Campylobacter.11082	Bacteroidetes.16091	Actinomyces.15413	Streptococcus.11199	Prevotella.16328	Streptococcus.16316	Neisseria.1121	Abiotrophia.13439	Root.13856	Bacteroidales.11361	Rothia.15364	Actinomyces.17500	Corynebacterium.12014	Propionibacterium.11505	Propionibacterium.13437	Staphylococcus.11295	Actinomycetales.12222	Streptococcus.13381	Root.12115	Actinomyces.1162	Lactobacillus.12951	Actinomycetales.11622	Propionibacterium.11991	Prevotella.14245
Rothia.1174	Subdoligranulum.12151	Propionibacterium.13033	Faecalibacterium.11751	Streptococcus.2280	Ruminococcaceae.22387	Haemophilus.11632	SR1.136	Prevotella.16021	Haemophilus.11292	Selenomonas.13957	Staphylococcus.1436	Fusobacterium.1126	SR1.13489	Capnocytophaga.14515	Rothia.1108	Streptococcus.14583	Actinomyces.1481	Fusobacterium.1126	Selenomonas.13776	Corynebacterium.14187	Porphyromonas.11086	Streptococcus.16099	Streptococcus.15416	Clostridiales.112	Lautropia.16334	F16.16354	Streptococcus.11210	Fusobacterium.13444	Actinomyces.13857	Actinomyces.11362	Neisseria.15409	Streptococcus.17504	Ruminococcus.12015	Firmicutes.11506	Campylobacter.13446	Lactobacillus.113	Lautropia.12223	Streptococcus.13386	Root.12124	Streptococcus.11626	Gemella.12954	Prevotella.11631	Propionibacterium.11996	Streptococcus.14318
Staphylococcus.11743	Propionibacterium.12158	Mitsuokella.1304	Ruminococcus.11752	Actinomyces.22809	Haemophilus.22404	Prevotella.11635	Rothia.13601	Peptococcus.16067	Haemophilus.11298	CW040.13983	Prevotella.14369	Rothia.11260	Actinomyces.13496	Streptococcus.14519	Fusobacterium.11080	Streptococcus.14589	F16.14845	Rothia.11260	Haemophilus.13782	Prevotella.14204	Tannerella.11093	Brachymonas.16120	EW055.15432	Fusobacterium.1120	Clostridiales.16357	Actinomyces.16375	Actinomyces.11221	Haemophilus.13455	Corynebacterium.1386	Campylobacter.11364	Pasteurellaceae.15502	Streptococcus.17529	Propionibacterium.12016	Bacteroides.11507	Faecalibacterium.1345	Propionibacterium.1130	Actinomycetales.12225	Kingella.13388	Bacteroides.12132	Propionibacterium.11639	CL500.29.12977	Propionibacterium.11638	Propionibacterium.11998	Streptococcus.1432
Corynebacteriaceae.11762	Propionibacterium.12167	Prevotella.13040	Ruminococcaceae.11753	Clostridiales.22811	Bacteroidales.22407	Porphyromonas.11644	Clostridiales.13620	Actinomyces.16079	Actinomyces.11301	Streptococcaceae.13999	Bacteroidales.14375	Prevotella.11265	Porphyromonas.1350	Clostridiales.1457	Porphyromonas.11086	Porphyromonas.14590	Actinomyces.14853	Selenomonas.11263	Parabacteroides.13820	Haemophilus.14252	Prevotella.11095	Simonsiella.16123	Streptococcus.15446	Porphyromonas.11200	Porphyromonas.16359	Firmicutes.16378	Streptococcus.11226	Porphyromonas.13488	Prevotella.13865	Porphyromonas.11369	Streptococcus.15509	Streptococcus.17571	Actinomycetales.12037	EW055.11508	Corynebacterium.1347	Anaerococcus.11306	Propionibacterium.12232	Exiguobacterium.1339	Massilia.12141	Propionibacterium.11645	Corynebacterium.13007	Propionibacterium.11639	Porphyromonas.120	Bacteroidales.1433
Propionibacterium.11767	Propionibacterium.12183	Propionibacterium.13046	Ruminococcaceae.11759	Prevotella.22836	Veillonellaceae.22436	Rothia.11646	Streptococcus.13636	Bacteroidetes.16091	Flavobacteriaceae.11302	Streptococcus.14000	Clostridiaceae.14384	Veillonella.11270	Streptococcus.13506	Corynebacterium.14571	Leptotrichia.111	Selenomonas.14595	Actinomyces.14873	Prevotella.11265	Streptococcus.13833	Actinomyces.14260	Leptotrichia.111	Neisseriaceae.16128	Selenomonas.15457	Selenomonas.11205	Streptococcus.16369	Bulleidia.16409	Selenomonas.1123	Streptococcus.13506	Lactobacillus.13866	Haemophilus.11375	Selenomonas.1551	Neisseriaceae.17582	Actinomycetales.12043	Selenomonas.11512	Leptotrichia.13477	Propionibacterium.11313	Propionibacterium.12236	Peptoniphilus.13395	Prevotella.1215	Corynebacterium.1165	Actinomyces.13012	Propionibacterium.11645	Propionibacterium.12020	Ralstonia.14333
Corynebacterium.1178	Propionibacterium.1219	Propionibacterium.13049	Faecalibacterium.11777	Bacteroidales.22860	Clostridiales.22472	Gemella.11647	CW040.1364	Gemella.16228	Actinomyces.11307	Flavobacteriaceae.14016	Ruminococcaceae.14398	Fusobacterium.11271	Selenomonas.1351	Selenomonas.14577	Streptococcus.11109	Prevotella.14599	Streptococcus.14894	Selenomonas.1127	Veillonella.13849	Streptococcus.14269	ClostridialesFamilyXI.IncertaeSedis.11100	Streptococcus.16153	Prevotella.15500	Streptococcus.11210	EW055.16379	Selenomonas.16416	Prevotella.1124	Root.13510	Streptococcus.13869	Haemophilus.11379	Haemophilus.15543	Streptococcus.17596	Propionibacterium.12046	Shewanella.11534	Ruminococcus.13490	Actinomycetales.11321	Propionibacterium.12247	Streptococcus.1341	Staphylococcus.12152	Staphylococcus.11655	Root.1302	Staphylococcus.11655	Corynebacteriaceae.12031	Bacteroidales.14358
Phascolarctobacterium.118	Bulleidia.12197	Fusobacterium.13059	Coprococcus.11779	Bacteroidales.22944	Bacteroides.22482	Haemophilus.11652	Corynebacterium.13650	Actinomyces.16230	Actinomyces.11310	Actinomyces.1406	Alistipes.144	Neisseria.11280	Bacteroides.13522	Campylobacter.14622	Pasteurellaceae.1111	Clostridiales.14619	Actinomyces.14919	Veillonella.11270	Leptotrichia.13860	Haemophilus.14272	Actinomyces.11108	Betaproteobacteria.16162	Prevotella.15546	Prevotella.11213	Streptococcus.16385	Treponema.16424	Prevotella.11247	Fusobacterium.13529	Prevotella.13911	Prevotella.11388	Prevotella.15570	Fusobacteriaceae.17677	Propionibacterium.12049	Corynebacterium.11537	Victivallaceae.13508	Propionibacterium.11324	Corynebacterium.12255	Corynebacterium.13420	Staphylococcus.12154	Peptoniphilus.11670	Granulicatella.13024	Parabacteroides.11658	Prevotella.12039	Staphylococcus.1436
Prevotella.11807	Leptotrichia.122	Corynebacterium.13082	Bacteroides.11788	Bacteroidales.22953	Lachnospiraceae.225	Actinomyces.11669	Streptococcus.13656	Prevotella.16250	Gemella.11329	Actinomyces.14064	Prevotella.14436	Gemella.11282	Microbacterium.13523	Lactobacillus.14663	Actinomyces.11113	Streptococcus.14636	Tannerella.14923	Fusobacterium.11271	Actinomyces.13875	Streptococcus.14277	Streptococcus.11109	Bacteroidetes.1619	Veillonella.15556	Selenomonas.11218	Actinomycetales.16395	Actinomyces.16449	Moryella.11249	Selenomonas.13541	Actinomyces.13922	Streptococcus.114	Haemophilus.1559	Clostridiaceae.17705	Ruminococcaceae.1205	Actinomyces.11540	Clostridiales.13512	Propionibacterium.11333	Prevotella.12273	Propionibacterium.13430	Anaerococcus.1216	Prevotella.1169	Coprococcus.1303	Kocuria.1166	Ruminococcaceae.1205	Blautia.1439
Actinomycetales.11809	Propionibacterium.12209	Propionibacterium.13087	Bacteroides.1179	Bacteroidales.22957	Bacteroides.22504	Clostridiales.1167	Haemophilus.13679	Clostridiales.16257	Prevotella.11336	Actinomyces.14112	Ruminococcaceae.14454	Actinomyces.11286	Ruminococcaceae.1355	Veillonella.14670	Fusobacterium.11117	Prevotella.14644	Streptococcus.14931	Fusobacterium.11279	Actinomyces.13876	Moryella.14283	Campylobacter.11111	Bacteroides.162	Lachnospiraceae.15588	Streptococcus.11223	Neisseria.16477	EW055.16471	Flavobacteriaceae.11250	Bacteroides.13550	Streptococcus.13942	Prevotella.1141	Actinobacillus.15601	Prevotella.17897	Propionibacterium.12070	Propionibacterium.11542	Prevotella.13513	Propionibacterium.11338	Propionibacterium.12278	Propionibacterium.13475	Propionibacterium.12171	SC3.11692	Sphingomonadaceae.13032	Veillonella.11679	Deinococcus.12052	Propionibacterium.14392
Granulicatella.1182	Corynebacterium.12219	Propionibacterium.13088	Eubacterium.11792	Root.22987	Clostridiales.22507	Prevotella.11673	Actinomyces.13689	Bacteroidales.16298	Neisseria.1134	Prevotella.14128	Brachybacterium.14472	Actinomyces.11288	Bacteroides.13550	Capnocytophaga.1468	Treponema.1113	Lactobacillus.14663	Streptococcus.1496	Neisseria.11280	Prevotella.13884	Porphyromonas.14297	Fusobacterium.11117	Myxococcales.1622	Corynebacterium.15593	Actinomycetales.11224	Atopobium.16490	Prevotella.16496	Actinomyces.11252	Porphyromonas.13551	Mycobacterium.13958	Campylobacter.11413	Streptococcus.15604	Actinomyces.17905	Rothia.12072	Propionibacterium.11559	Microbacterium.13523	Propionibacterium.11339	Bacteroides.1228	Porphyromonas.13495	Lachnospiraceae.12194	Propionibacterium.11700	Propionibacterium.13049	Propionibacterium.11684	Propionibacterium.12074	Alistipes.144
Corynebacterium.11823	Actinomycetales.12222	Faecalibacterium.13089	Bacteroides.11796	Lachnospiraceae.22993	Ruminococcaceae.22569	Porphyromonas.11675	Actinomyces.13723	Sutterella.163	Haemophilus.11343	Streptococcus.14133	Lactobacillus.14476	Fusobacterium.11289	Porphyromonas.13551	Raoultella.14694	Selenomonas.1114	F16.14665	Streptococcus.14983	Actinomyces.11286	Corynebacterium.13885	Gemella.1430	Abiotrophia.11121	Actinomyces.16230	Streptococcus.15596	Streptococcus.11226	Corynebacterium.16510	Prevotella.165	Atopobium.11254	Streptococcus.13558	Rothia.13966	Actinomyces.11417	Treponema.1562	Actinomyces.17922	Propionibacterium.12079	Actinomycetales.11562	Bacteroides.13550	Propionibacterium.11352	Citricoccus.12284	Propionibacterium.13503	Burkholderiales.12198	Staphylococcus.11706	Prevotella.13067	Actinomycetales.11687	Propionibacterium.12077	Bacteroides.14403
Veillonella.11831	Propionibacterium.12229	Actinomyces.13111	Phascolarctobacterium.118	Faecalibacterium.23028	Parabacteroides.22582	Veillonella.11679	Corynebacterium.13758	Fusobacterium.16353	Porphyromonas.11346	Capnocytophaga.14147	Streptococcus.14477	Haemophilus.11298	Lachnospira.13561	Corynebacterium.14706	Neisseria.11148	Staphylococcus.14684	Capnocytophaga.14987	Actinomyces.11288	Tannerella.13898	Pasteurellaceae.14305	EW055.11128	Fusobacterium.16270	Sphingobacteriales.15599	Leptotrichia.11235	Leptotrichia.16512	Neisseria.16502	Streptococcaceae.11256	Anaerococcus.13562	CW040.13983	Prevotella.11420	Porphyromonas.15626	Lactobacillus.18021	Roseburia.1208	Lachnospiraceae.11567	Anaerococcus.13562	Actinomycetales.11354	Janibacter.12295	Propionibacterium.13511	Alicyclobacillus.12205	Actinomyces.11707	Propionibacterium.13098	Corynebacterium.11691	Propionibacterium.12081	Haemophilus.14413
Propionibacterium.11846	Bacteroides.12237	Propionibacterium.13112	Bacteroides.1180	Streptococcus.23030	Streptococcus.22604	Haemophilus.11680	Actinomyces.13790	Porphyromonas.16359	Rothia.1135	Actinomycetales.1416	Prevotella.14488	Lactobacillus.113	Haemophilus.13569	Actinomyces.14712	Catonella.1115	Moryella.14717	Streptococcus.14999	Fusobacterium.11289	Faecalibacterium.13914	Actinomyces.14309	Treponema.1113	Clostridium.1628	Lactobacillus.1560	Prevotella.1124	Neisseria.16566	Lachnospiraceae.16504	Actinobacillus.11259	Haemophilus.13569	Propionibacterium.13995	Actinomyces.11438	Treponema.1563	Lactobacillus.18034	Bacteroides.12082	Propionibacterium.11575	Propionibacterium.13575	Propionibacterium.11355	Propionibacterium.12296	Clostridiales.13512	Propionibacterium.12207	Veillonella.11708	EB1017.13104	Propionibacterium.11700	Bacteroides.12082	Streptococcus.14417
Granulicatella.11850	Propionibacterium.12247	Propionibacterium.13135	Alcaligenaceae.11800	Clostridiales.23095	Haemophilus.2262	Haemophilus.11682	Actinomyces.13791	Firmicutes.16378	Actinobacillus.11356	Lautropia.14161	Actinomyces.14496	Actinomyces.11301	Veillonella.13573	Chryseobacterium.1474	Porphyromonas.11150	Streptococcus.14742	Porphyromonas.15000	Haemophilus.11292	Bacteroides.13946	Streptococcus.1432	Actinomyces.11131	Prevotella.16328	Clostridium.15603	Prevotella.11247	Veillonella.16595	Neisseria.16591	Fusobacterium.1126	Corynebacterium.13589	Streptococcus.13997	Neisseria.11440	Streptococcus.15652	Capnocytophaga.18121	Propionibacterium.12086	Lachnospiraceae.11580	Ruminococcaceae.13583	Staphylococcaceae.1136	Corynebacterium.1230	Bacteroides.13550	Propionibacterium.12209	ClostridialesFamilyXI.IncertaeSedis.1171	Propionibacterium.13135	Propionibacterium.11703	Ruminococcus.1210	Corynebacterium.14427
Corynebacteriaceae.11858	Propionibacterium.12248	Intrasporangiaceae.13139	Roseburia.11802	Ruminococcaceae.23100	Prevotella.22635	Neisseria.11686	Streptococcus.13807	Actinomyces.16414	Lautropia.11359	Prevotella.14204	Actinomycetaceae.14504	Prevotella.11303	Selenomonas.13590	Actinomyces.14744	ClostridialesFamilyXI.IncertaeSedis.11152	Streptococcus.14747	EW055.15001	Haemophilus.11298	Actinomyces.13956	Haemophilus.14339	Fusobacterium.11134	Cardiobacterium.16348	Streptococcus.15638	Corynebacterium.11255	Streptococcus.16599	Actinobacillus.16607	Rothia.11260	Streptococcus.13600	Actinomycetaceae.14001	Gemella.11444	Streptococcus.1567	Actinomyces.18141	Propionibacterium.12087	Propionibacterium.11588	Streptococcus.13600	Propionibacterium.11368	Curtobacterium.12306	Root.13578	Granulicatella.12226	Bacillus.11713	Bacteroides.13150	Staphylococcus.11706	Propionibacterium.12103	Granulicatella.14447
Actinomycetales.11865	Propionibacterium.12259	Ruminococcus.13141	Faecalibacterium.11805	Clostridiales.23146	Clostridiales.22636	CW040.11689	Parabacteroides.13820	Actinomyces.16419	Fusobacterium.11360	Streptococcus.14212	Granulicatella.14507	Actinomyces.11307	Porphyromonas.13603	Streptococcus.14787	Rothia.11153	Prevotella.14756	Porphyromonadaceae.15114	Lactobacillus.113	Subdoligranulum.1401	Streptococcus.14342	Corynebacterium.11144	F16.16354	Alicyclobacillus.1566	Fusobacterium.1126	Streptococcus.16604	Streptococcus.16638	Prevotella.11265	Porphyromonas.13603	Streptococcus.14017	Moryella.11455	Capnocytophaga.15683	Streptococcus.18163	Propionibacterium.12090	Corynebacterium.11594	Propionibacterium.13604	Ruminococcaceae.1137	Kingella.12309	Aerococcaceae.13608	Veillonella.12233	Bacteroides.11715	Lachnospiraceae.13152	Staphylococcus.11709	Parabacteroides.12104	ClostridialesFamilyXI.IncertaeSedis.14485
Streptococcus.11878	Propionibacterium.12278	Propionibacterium.13153	Ruminococcus.1181	Clostridiales.23153	Bacteroides.22683	Prevotella.1169	Ruminococcaceae.13823	Propionibacterium.16422	Streptococcus.11367	Gemella.14237	Lactobacillus.14523	Corynebacterium.11308	Fusobacterium.13623	EW055.14794	Streptococcus.11156	Corynebacterium.14767	Lachnospiraceae.15123	Prevotella.11300	Corynebacterium.14048	Actinomyces.14343	Neisseria.11148	Lautropia.16372	Streptococcus.15684	Selenomonas.11263	Haemophilus.16653	Rothia.16744	Selenomonas.1127	Corynebacterium.1361	Catabacteriaceae.1402	Streptococcus.1146	Prevotella.15715	Neisseria.18164	Bacteroides.121	Burkholderiales.1160	Actinomyces.13606	Propionibacterium.11374	Granulicatella.12314	Streptococcus.13612	Propionibacterium.12248	Clostridiales.11719	Corynebacteriaceae.13157	Propionibacterium.11729	Propionibacterium.12107	Capnocytophaga.14515
Prevotella.11891	Marmoricola.12294	Parabacteroides.13158	Alistipes.11811	Bacteroides.23164	Bacteroidales.22722	Prevotella.11693	Capnocytophaga.13828	Dialister.16427	Porphyromonas.11369	Prevotella.14244	Actinomyces.14548	Actinomyces.11314	Lachnospiraceae.13631	Ruminococcaceae.14797	Streptococcus.11161	F16.14769	Actinobacillus.15127	Actinomyces.11301	Prevotellaceae.14066	TM7.3.14377	Corynebacterium.11149	Firmicutes.16378	TM7.3.15711	Prevotella.11265	Gemella.1666	Oscillospira.1675	Veillonella.11270	Tannerella.13613	Corynebacteriaceae.14028	Treponema.1147	Capnocytophaga.15724	Prevotella.18171	Anaerococcus.12101	Campylobacter.11609	Alistipes.13607	Propionibacterium.11377	Propionibacterium.12323	Clostridiales.13620	Finegoldia.1225	Propionibacterium.11724	Propionibacterium.13164	Staphylococcus.11743	Actinomycetales.1211	Actinomycetales.14521
Veillonella.11897	Propionibacterium.12296	Propionibacterium.13178	Prevotella.11817	Clostridiales.23297	Veillonella.22735	Streptococcus.11695	Clostridium.13838	Prevotella.1643	Streptococcus.11371	Haemophilus.14252	Streptococcus.14554	Gemella.11329	Lachnospiraceae.13632	F16.14845	Streptococcus.11163	Haemophilus.1477	Streptococcus.15137	Prevotella.11303	Actinomyces.14107	Blautia.1439	Catonella.1115	Streptococcus.16383	Capnocytophaga.15724	Selenomonas.1127	Streptococcus.16667	Streptococcus.16785	Fusobacterium.11271	Actinomyces.13621	Lachnospiraceae.14057	Streptococcus.11472	Capnocytophaga.1574	Lautropia.18178	Parabacteroides.12104	Bacteroides.11620	Propionibacterium.13646	Corynebacteriaceae.11385	Propionibacterium.12341	Leptotrichia.13624	Mycobacterium.12257	Peptoniphilus.11726	Actinomyces.13167	Actinomycetales.11744	Capnocytophaga.12110	Streptococcus.14524
Propionibacterium.11904	Gemella.12297	Propionibacterium.13181	Firmicutes.11838	Bacteroidales.23303	Prevotella.22755	Peptostreptococcus.117	Aggregatibacter.13842	Actinomycetales.1647	Streptococcus.11378	Rothia.14293	Rothia.14605	Rothia.11335	Selenomonas.13635	Prevotella.14854	Tannerella.11164	Streptococcus.14781	EW055.15198	Actinomyces.11307	Actinomyces.14157	Actinomyces.14390	EW055.11151	Prevotella.1642	Streptococcus.15764	Veillonella.11270	Bacteroides.16695	Fusobacterium.16806	Fusobacterium.11279	Actinomycetales.13627	Bacteroides.14061	Streptococcus.11476	Streptococcus.15747	Actinomyces.18206	Corynebacterium.12119	Propionibacterium.11621	Faecalibacterium.13660	Propionibacterium.11386	Propionibacterium.12342	Veillonella.13629	Prevotella.1226	Gemella.11728	Streptococcus.13175	Propionibacterium.11755	Propionibacterium.12120	Streptococcus.14532
Streptococcus.1192	Streptococcus.12315	Staphylococcus.13190	Ruminococcus.11856	Bacteroidales.23369	Bacteroides.22815	Streptococcus.1170	Veillonella.13849	Bacteroides.16539	Haemophilus.11379	Pasteurellaceae.14305	Fusobacterium.14614	Prevotella.11336	Streptococcus.13656	Actinomyces.14873	Moryella.11165	Bacteroidales.14784	Bacteroides.152	Actinomyces.11310	Actinomyces.14164	Alistipes.144	Tannerella.11164	Neisseria.16477	EW055.15808	Fusobacterium.11271	Veillonella.16736	Neisseria.16829	Actinomyces.11286	Streptococcus.13636	Prevotellaceae.14066	Selenomonas.1148	EW055.15751	Actinomyces.18229	Root.12124	Prevotella.11634	Corynebacterium.13668	Propionibacterium.11389	Neisseria.12347	Actinomyces.13644	Prevotella.12273	Actinomyces.11735	Faecalibacterium.13207	Corynebacteriaceae.11762	Corynebacteriaceae.12133	Prevotella.1454
Granulicatella.11929	Streptococcus.12318	Parabacteroides.13209	Phascolarctobacterium.11863	Prevotella.23394	Ruminococcaceae.22840	Neisseria.11701	Corynebacterium.1386	Streptococcus.16549	Aggregatibacter.11380	Atopobium.14307	Actinomycetales.14624	Neisseria.1134	Streptococcus.13663	Prevotella.14903	Rothia.1117	Streptococcus.14787	Treponema.15287	TM7.3.11311	Actinomyces.14165	Actinobacillus.14400	Corynebacterium.11180	Streptococcus.16488	Actinomyces.15868	Neisseria.11277	Streptococcus.16739	Actinomyces.16839	Actinomyces.11288	Propionibacterium.13639	Veillonella.14095	Actinomyces.11486	Streptococcus.15764	Streptococcus.18234	Bacteroides.12132	Gemella.11647	Neisseria.13669	Propionibacterium.1139	Capnocytophaga.12353	Clostridium.1368	Bacteroides.12279	Neisseria.11736	Propionibacterium.13219	Propionibacterium.11765	Selenomonas.1214	Propionibacterium.14549
Propionibacterium.11933	Propionibacterium.1232	Bacteroides.13215	Oscillospira.1187	Veillonella.23412	Bacteroidales.22854	Leptotrichia.11705	Streptococcus.13899	Selenomonas.16554	Prevotella.11388	Propionibacterium.14316	Burkholderiales.14628	Actinobacillus.11356	Selenomonas.1369	Root.14950	Root.11184	EW055.14794	Fusobacterium.15308	Streptococcus.1132	VC12.cl04.14166	Actinomyces.14411	Porphyromonadaceae.11185	Streptococcus.16495	Actinomyces.15938	Neisseria.11280	Flavobacteriaceae.16776	Lachnospiraceae.1685	Fusobacterium.11289	Bacteroidales.13664	Bacteroides.14116	Selenomonas.11487	Haemophilus.15794	Streptococcus.18251	Corynebacteriaceae.12133	Propionibacterium.11650	Bacteroides.13684	Corynebacterium.11396	Propionibacterium.12359	Propionibacterium.13681	Bacteroides.1228	Leucobacter.11740	Propionibacterium.13220	Propionibacterium.11767	Propionibacterium.12149	Propionibacterium.14552
Propionibacterium.11939	Parabacteroides.12326	Porphyromonas.13251	Oscillospira.11870	Lachnospiraceae.23455	Prevotella.22867	Veillonella.11708	Prevotella.1391	Prevotella.16559	Prevotella.11390	Actinomyces.14317	Streptococcus.14636	Lautropia.11359	Actinomyces.13694	Haemophilus.14963	Lautropia.1119	Neisseria.14810	Selenomonas.15310	Rothia.11335	Actinomyces.14169	Faecalibacterium.14430	Lautropia.1119	Corynebacterium.16510	Actinomyces.15956	Actinomyces.11281	Alistipes.1681	Prevotella.1686	Haemophilus.11298	Haemophilus.13679	Flavobacteriaceae.14126	Actinomyces.11495	Lachnospiraceae.158	Porphyromonas.18262	Massilia.12141	Propionibacterium.11665	Bacteroides.13701	Streptococcus.114	Propionibacterium.12367	Bacteroides.13684	Propionibacterium.12286	Actinomyces.11742	Erwinia.13232	CW040.11783	Propionibacterium.12158	RF39.1456
Streptococcus.11941	Capnocytophaga.12353	Propionibacterium.13263	Ruminococcaceae.11874	EW055.23478	Bulleidia.22891	ClostridialesFamilyXI.IncertaeSedis.1171	Fusobacterium.13920	Veillonella.16595	Gemella.11395	SR1.14324	Veillonella.14670	Bacteroidales.11361	Streptococcus.13715	Catabacteriaceae.1497	Streptococcus.11194	Streptococcus.14828	Rothia.15314	Prevotella.11336	Parabacteroides.14209	Actinomyces.14438	Streptococcus.11194	Leptotrichia.16512	Streptococcus.15985	Campylobacter.11284	Veillonella.16822	Streptococcus.16861	Prevotella.11300	Actinomyces.13689	Actinomyces.14136	Capnocytophaga.11497	Capnocytophaga.1581	Prevotella.18268	Prevotella.1215	Actinomyces.11669	Corynebacterium.13704	Corynebacterium.1140	Fusobacterium.1237	Moraxellaceae.13709	Haemophilus.1229	Propionibacterium.11745	Streptococcus.13244	Propionibacterium.11794	Propionibacterium.12160	Propionibacterium.14586
Dialister.1195	Rothia.12356	Prevotella.13264	Clostridiales.11880	Sutterella.23497	Ruminococcaceae.22919	Prevotella.11718	Actinomyces.13929	Capnocytophaga.16658	Streptococcus.114	Streptococcus.14327	Streptococcus.14693	Actinomyces.11362	Streptococcaceae.13745	Prevotella.14993	Streptococcus.11196	Actinomyces.14835	ClostridialesFamilyXI.IncertaeSedis.15336	Neisseria.1134	Rothia.14228	Actinomyces.14463	Streptococcus.11199	Bacteroides.16529	Actinomyces.15990	Fusobacterium.11289	Rothia.16847	Corynebacterium.16865	Actinomyces.11301	Prevotella.13700	Actinomyces.14163	Campylobacter.11499	Leptotrichia.15855	Campylobacter.18280	Subdoligranulum.12151	Peptoniphilus.11670	Anaerococcus.13716	Propionibacterium.11400	Leptotrichia.12376	Anaerococcus.13716	Marmoricola.12294	Ruminococcus.11752	Propionibacterium.13248	Phascolarctobacterium.118	Propionibacterium.12167	Prevotella.14599
Haemophilus.11951	Gemella.12357	Propionibacterium.13267	Blautia.11881	Rikenellaceae.23530	Subdoligranulum.22934	Campylobacter.11727	Parabacteroides.13936	Pseudomonas.16687	Gemella.11408	Haemophilus.14339	Veillonella.14699	Streptococcus.11367	Actinomyces.13752	Veillonella.14995	Prevotella.11197	Prevotella.14846	Ruminococcus.15337	Haemophilus.11343	Actinomyces.14234	Actinomyces.14479	Clostridiales.112	Prevotella.16546	Haemophilus.16026	Rothia.11290	Prevotella.16906	Leptotrichia.1688	Actinomyces.11314	Bacteroides.13701	Corynebacteriaceae.14175	Abiotrophia.11513	Prevotella.15911	Treponema.18291	Staphylococcus.12152	Propionibacterium.11672	Catabacteriaceae.13725	Propionibacterium.11402	Propionibacterium.12390	Actinomyces.13723	Propionibacterium.12298	Propionibacterium.11757	Neisseria.1325	Propionibacterium.11803	Propionibacterium.12168	EW055.146
Prevotella.11955	Bacteroides.12373	Propionibacteriaceae.13269	Alistipes.11898	Victivallaceae.23534	Bacteroidales.23004	Gemella.11728	Stenotrophomonas.13944	Porphyromonas.16702	Prevotella.1141	Actinomyces.14376	Prevotella.14719	Porphyromonas.11369	Actinomyces.13790	Actinomyces.15012	Streptococcus.11199	Porphyromonas.14863	Streptococcus.15348	Catonella.11345	Actinomyces.14250	Actinomyces.14496	Fusobacterium.1120	Bacteroidetes.16556	Leptotrichia.16054	Haemophilus.11292	Tannerella.16982	Leptotrichia.16891	Streptococcus.1132	Gemella.13705	Selenomonas.14189	Campylobacter.11514	Streptococcus.15912	Haemophilus.183	Anaerococcus.1216	Propionibacterium.11676	Propionibacterium.13735	Propionibacterium.11405	Propionibacterium.12400	ClostridialesFamilyXI.IncertaeSedis.13742	Staphylococcus.12308	Propionibacterium.11760	Neisseria.13254	Actinomycetales.11809	Propionibacterium.12181	Faecalibacterium.14601
Propionibacterium.11957	Campylobacter.1238	Faecalibacterium.13280	Ruminococcus.1190	Bacteroidetes.236	Parabacteroides.23022	Flavobacteriaceae.1173	Rothia.13966	Propionibacterium.16741	Neisseria.11411	Actinomyces.14409	Veillonella.14738	Streptococcus.11371	Propionibacterium.13818	Treponema.1503	Clostridiales.112	Bulleidia.14864	Actinomyces.15368	Porphyromonas.11346	Streptococcus.14276	Actinomyces.14525	Porphyromonas.11200	Actinomyces.16592	Propionibacterium.16118	Capnocytophaga.11297	Streptococcus.17006	Prevotella.17016	Gemella.11329	Corynebacterium.1372	Faecalibacterium.14192	Prevotella.11515	Campylobacterales.15969	Actinomyces.18338	Propionibacterium.12171	Faecalibacterium.11677	Anaerococcus.13747	Staphylococcus.11410	Corynebacterium.12402	Neisseriaceae.1377	Propionibacterium.12312	Propionibacterium.11761	Propionibacterium.13260	Actinomycetales.11828	Staphylococcus.12184	Propionibacterium.14602
Staphylococcus.11963	Neisseria.12386	Pseudomonas.13287	Bacteroides.11901	Prevotella.23615	Ruminococcaceae.23025	Fusobacterium.11734	Capnocytophaga.13968	Corynebacterium.16780	Campylobacter.11413	Bergeyella.1441	Bacteroidales.14750	Haemophilus.11375	Actinomyces.13825	Neisseria.15030	Fusobacterium.1120	Lactobacillus.14870	Actinomyces.15399	Selenomonas.11349	Streptococcus.14298	Blautia.14526	Selenomonas.11205	Streptococcus.16604	Treponema.16119	Actinomyces.11307	Streptococcus.17015	Actinomyces.17023	Rothia.11335	Actinomyces.13723	Prevotella.14227	F16.11523	Selenomonas.16007	Actinomyces.1834	Propionibacterium.12193	Actinomycetales.11687	Burkholderia.13750	Porphyromonas.11426	Corynebacterium.12410	Propionibacterium.13793	Gemella.12357	Propionibacterium.11765	Xanthomonadaceae.13268	Veillonella.11831	Actinomycetales.12199	Propionibacterium.14633
Anaerococcus.1197	Leptotrichia.12394	Porphyromonas.13294	Eubacterium.11903	Bacteroidales.23696	Eubacterium.23065	Neisseria.11736	Prevotella.13990	Prevotella.16828	Streptococcus.11429	Actinomyces.14411	Veillonella.14758	Haemophilus.11379	Clostridium.13838	Streptococcus.15031	Porphyromonas.11200	Carnobacteriaceae.1488	Staphylococcaceae.15402	Actinobacillus.11356	Streptococcus.14302	Neisseria.14527	Streptococcus.11210	Prevotella.16616	Actinomyces.16130	Corynebacterium.11308	TG5.17022	Prevotella.1704	Prevotella.11336	Streptococcus.13739	Gemella.14237	Prevotella.11524	Neisseria.16010	Flavobacteriaceae.18406	Burkholderiales.12198	Propionibacterium.11688	Oscillospira.13755	Propionibacterium.11431	Propionibacterium.12412	Actinomycetales.13799	Propionibacterium.12378	Propionibacterium.11767	Ruminococcus.1328	Propionibacterium.11833	Propionibacterium.12200	Anaerococcus.14641
Bacteroides.11972	Propionibacterium.12400	Streptococcus.13299	Bacteroides.11906	Bacteroidales.23710	Catabacteriaceae.23096	Haemophilus.11738	Bacteroides.14	Lachnospiraceae.1685	Actinomyces.11438	Veillonella.14412	Bacteroidales.14774	Aggregatibacter.11380	Prevotella.13884	TM7.3.1508	Neisseria.1121	Actinobacillus.14912	Prevotella.1541	Lautropia.11359	Streptococcus.14318	Prevotella.14559	Prevotella.11213	Selenomonas.16636	Actinomyces.16137	Actinomyces.11310	Neisseria.17062	Prevotella.17053	Neisseria.1134	Bacteroides.13761	Bacteroides.14259	Streptococcus.11525	Neisseria.16011	Lactobacillus.1845	Actinomycetales.12199	Prevotella.1169	Bacteroides.13784	Gemella.11444	Propionibacterium.12417	Bacteroides.13817	Corynebacterium.12382	Propionibacterium.11773	Streptococcus.13299	Actinomycetales.11836	Propionibacterium.12210	Granulicatella.14642
Propionibacterium.11978	Propionibacterium.12401	Lactobacillus.13312	Ruminococcaceae.11910	Bacteroidales.23725	Ruminococcaceae.23114	Rothia.1174	Streptococcus.14000	Prevotella.16911	Neisseria.11440	Prevotella.14442	Neisseria.14793	Prevotella.11388	Actinomyces.13889	Campylobacter.15115	Prevotella.11213	Actinomyces.14929	Actinomyces.1543	Fusobacterium.11360	Treponema.14320	Streptococcus.14574	Selenomonas.11218	Streptococcus.16660	Staphylococcus.16191	Capnocytophaga.11312	Actinomyces.17083	Streptococcus.17073	Haemophilus.11343	Veillonella.13764	Veillonellaceae.14263	Porphyromonas.11531	Prevotella.16023	Actinomyces.18479	Leptotrichia.122	Peptostreptococcus.117	Bacteroides.1381	Moryella.11455	Corynebacterium.12424	ClostridialesFamilyXI.IncertaeSedis.1384	Streptococcus.12398	Corynebacterium.1178	Clostridiales.13314	Propionibacterium.11844	Propionibacterium.12213	Kineosporiaceae.14673
Propionibacterium.11986	Propionibacterium.12409	Propionibacterium.13334	Clostridium.11911	Bacteroidales.23735	Veillonella.2312	Prevotella.11749	Bacteroides.14013	Streptococcaceae.16986	Gemella.11444	Actinomyces.14463	TM7.3.14802	Prevotella.11390	Streptococcus.13891	Actinobacillus.15127	Actinomyces.11221	Veillonella.14961	Streptococcus.15430	Campylobacter.11364	Prevotella.14323	Fusobacterium.14614	Streptococcus.11223	Porphyromonas.16663	Gemella.1624	EW055.11318	Prevotella.1710	ClostridialesFamilyXI.IncertaeSedis.17110	Catonella.11345	Propionibacterium.13773	Streptococcus.14269	Actinomyces.11536	Prevotella.1603	Prevotella.18526	Alicyclobacillus.12205	Streptococcus.1170	Gemella.1383	Propionibacterium.11465	Corynebacterium.12427	Gemella.13844	Dialister.124	Actinomyces.11784	Lactobacillus.13319	Propionibacterium.11846	Propionibacterium.12221	Sphingomonadaceae.14704
Corynebacteriaceae.1199	Propionibacterium.12412	Propionibacterium.13357	Ruminococcaceae.11913	Alphaproteobacteria.23745	Ruminococcaceae.23149	Actinomyces.1176	Streptococcus.14017	Actinomyces.17023	Streptococcus.11448	Porphyromonas.14471	Selenomonas.14804	Gemella.11395	Tannerella.13898	Veillonella.15134	Streptococcus.11223	Streptococcus.14979	Flavobacteriaceae.15464	Streptococcus.11367	Streptococcus.14327	Leptotrichia.14617	Actinomycetales.11224	Haemophilus.16721	Actinomyces.16268	Neisseria.1134	Veillonella.17104	Corynebacterium.17116	Fusobacterium.11360	Corynebacterium.1378	Oscillospira.14271	Leptotrichia.1155	Leptotrichia.1605	Porphyromonas.18569	Lautropia.12223	Neisseria.11701	Haemophilus.13855	Propionibacterium.11469	Propionibacterium.12428	Haemophilus.13855	Propionibacterium.12409	Corynebacterium.11785	Rhodocyclus.1333	Propionibacterium.11849	Lautropia.12223	Propionibacterium.14713
Propionibacterium.12008	Propionibacterium.12417	Lactobacillus.13378	Lachnospiraceae.11919	Parabacteroides.23749	Faecalibacterium.23215	Streptococcus.11768	Actinomyces.14040	Actinomyces.1703	Leptotrichia.11453	Rothia.14482	Corynebacterium.14806	Streptococcus.114	Prevotella.13905	Comamonadaceae.15152	Streptococcus.11226	Prevotella.14993	Selenomonas.1551	Porphyromonas.11369	Lachnospiraceae.1435	Actinomyces.14620	Streptococcus.11226	SR1.16724	Pasteurellaceae.16314	Corynebacterium.11340	Streptococcus.17113	Veillonella.17126	Bacteroidales.11361	Bacteroides.13784	Haemophilus.14272	Neisseria.11554	Haemophilus.16052	EW055.18574	Granulicatella.12226	Ruminococcus.11702	Propionibacteriaceae.13863	Actinomycetales.11474	Streptococcus.1243	Brevibacillus.13887	Root.1241	Streptococcus.11789	ClostridialesFamilyXI.IncertaeSedis.13347	Propionibacterium.11853	Propionibacterium.12232	Propionibacterium.14721
Bacteroides.1201	Propionibacterium.12420	Exiguobacterium.1339	Anaerotruncus.11926	Root.23766	Prevotella.23256	CW040.11783	Streptococcus.14055	Actinomyces.17103	Moryella.11455	Neisseriaceae.14495	Micrococcus.14813	Gemella.11408	Parabacteroides.13936	EW055.15198	Selenomonas.1123	Gemella.14997	Dialister.15513	Haemophilus.11379	Staphylococcus.1436	Burkholderiales.14628	Selenomonas.11233	Streptococcus.16739	Porphyromonas.16352	Corynebacterium.11341	Bacteroidales.17133	Capnocytophaga.17138	Actinomyces.11362	Veillonella.13801	Ruminococcus.14284	ClostridialesFamilyXI.IncertaeSedis.11556	Corynebacteriaceae.16063	Fusobacterium.18584	Veillonella.12233	Staphylococcus.11706	Corynebacterium.13893	Propionibacterium.11489	Propionibacterium.12431	Corynebacterium.13893	Corynebacterium.12410	Propionibacterium.11794	Aerococcaceae.13358	Propionibacterium.11855	Veillonella.12233	Actinomyces.14744
Corynebacterium.12014	Streptococcus.1243	Neisseria.13401	Dialister.1195	Bacteroidales.23833	Bacteroidales.23268	Streptococcus.11789	Bacteroides.14061	Streptococcus.17113	Streptococcus.1146	Corynebacterium.145	Prevotella.14817	Prevotella.1141	Rothia.13953	Streptococcus.15200	Prevotella.1124	Streptophyta.150	Bacteroidales.15515	Aggregatibacter.11380	Tannerella.14408	Capnocytophaga.14657	Leptotrichia.11235	Rothia.16744	Streptococcus.16385	Catonella.11345	Streptococcus.17169	Streptococcus.1714	Campylobacter.11364	Streptococcus.13806	Streptococcus.14294	Oribacterium.11565	Treponema.16117	Selenomonas.18599	Finegoldia.1225	Propionibacterium.11724	Propionibacterium.13902	Prevotella.115	Propionibacterium.12438	Streptococcus.13894	Propionibacterium.12416	Alcaligenaceae.11800	Bacteroides.13370	Corynebacteriaceae.11858	Corynebacterium.12238	Neisseria.1480
Ruminococcus.12015	Propionibacterium.12438	Actinomycetales.13403	Clostridium.11952	Lachnospiraceae.23909	Streptococcus.23360	Veillonella.11793	Simonsiella.1408	Corynebacterium.17174	Streptococcus.11476	EW055.14511	Roseburia.14821	Campylobacter.11413	Streptococcus.13974	Streptococcus.15202	Prevotella.11247	Leptotrichia.15011	Streptococcus.15525	Capnocytophaga.11381	Bergeyella.1441	Veillonella.14670	Treponema.11236	Haemophilus.16762	Bacteroides.16418	Porphyromonas.11346	Corynebacterium.17174	Prevotella.17145	Streptococcus.11367	Propionibacterium.13813	Streptococcus.1432	Porphyromonas.11570	Actinomyces.16132	Leptotrichia.18606	Faecalibacterium.12250	Propionibacterium.11731	Actinomyces.13904	Propionibacterium.11516	Corynebacterium.12456	Actinomyces.13904	Bacteroides.12419	Propionibacterium.11801	Nocardioides.13377	Propionibacterium.11864	Clostridiales.12240	Propionibacterium.14818
Propionibacterium.12028	Propionibacterium.12439	Haemophilus.13417	Clostridium.11959	Lachnospiraceae.23928	Actinomyces.23385	Prevotella.11807	Actinomyces.14081	Porphyromonas.17183	Streptococcus.11478	Capnocytophaga.14515	Prevotella.14854	Prevotella.11420	CW040.13980	Capnocytophaga.15236	Moryella.11249	Actinomyces.15012	Actinomyces.15579	Selenomonas.11387	Neisseria.14410	Prevotella.14671	Prevotella.1124	Corynebacterium.16780	Treponema.16424	Selenomonas.11349	Veillonella.17226	CW040.17164	Porphyromonas.11369	Actinomyces.13825	Ruminococcaceae.1434	Streptococcus.11574	Fusobacterium.16188	Haemophilus.18638	Prevotella.1226	Leucobacter.11740	Streptococcus.13918	Propionibacterium.11517	Propionibacterium.12464	Bacteroides.13909	Propionibacterium.12426	Propionibacterium.11803	Lactobacillus.13378	Actinomycetales.11865	Propionibacterium.12254	Corynebacteriaceae.14849
Corynebacteriaceae.12031	Prevotella.12443	Leptotrichia.13424	Bacteroides.11972	Clostridia.23983	Clostridiales.23393	Streptococcus.11808	Actinomyces.1409	Actinomyces.1719	Selenomonas.1148	Veillonellaceae.14522	Actinomyces.14873	Selenomonas.11423	CW040.13983	Granulicatella.15273	Flavobacteriaceae.11250	Bacteroides.1504	Bacteroides.15582	Prevotella.11388	Propionibacterium.14423	Capnocytophaga.1468	Prevotella.11247	Catonella.16796	Actinomyces.16469	Root.11357	Gemella.17259	Actinomycetales.17168	Haemophilus.11379	Streptococcus.13833	Actinobacillus.14350	Streptococcus.11586	Porphyromonadaceae.16194	Rothia.18653	Bacteroides.12279	Propionibacterium.11755	Rothia.13943	Propionibacterium.11518	Propionibacterium.12476	Streptococcus.13918	Veillonella.12449	Prevotella.11807	Actinomyces.13385	Williamsia.11869	Propionibacterium.12259	Leptotrichia.1485
Propionibacterium.12035	Corynebacterium.12448	Leptotrichia.13426	Sutterella.1198	Clostridiales.23999	Ruminococcus.23402	Streptococcus.11810	Actinomyces.14091	Prevotella.17212	Fusobacterium.11488	Neisseria.14527	Catenibacterium.14877	Streptococcus.11429	Prevotella.13990	Bacteroides.1528	Actinomyces.11252	Actinomyces.15103	Streptococcus.15584	Prevotella.11390	Porphyromonas.14471	Clostridiales.14681	Corynebacterium.11255	Staphylococcus.16875	Actinomycetales.1647	Leptotrichia.11358	Actinobacillus.1728	Streptococcus.17171	Aggregatibacter.11380	Actinomyces.13876	Bacteroidales.14358	Actinomyces.11587	Actinobacillus.16207	Haemophilus.18670	Bacteroides.1228	Actinomyces.11756	Staphylococcaceae.13964	Corynebacterium.1152	Propionibacterium.12477	Rothia.13943	Actinomyces.12458	Actinomycetales.11809	Neisseria.13401	Propionibacterium.11871	Prevotella.12273	Bacteroides.14850
Staphylococcus.1204	Corynebacterium.12482	Propionibacterium.13433	Root.11984	Veillonella.240	Root.23429	Selenomonas.11816	Actinomyces.14158	Streptococcus.17220	Streptococcus.1149	Fusobacterium.14541	Carnobacteriaceae.1488	Actinomyces.11438	Actinomyces.1406	Corynebacteriaceae.15280	Fusobacterium.1126	SR1.15106	Streptococcus.15617	Firmicutes.11392	Actinomyces.14489	Clostridium.14685	Fusobacterium.1126	Ruminococcus.16884	Actinomyces.1650	Lautropia.11359	Bacteroides.17282	Porphyromonas.17183	Capnocytophaga.11381	Prevotella.13884	Actinomyces.14370	Prevotella.11603	Prevotella.16250	Leptotrichia.18674	Propionibacterium.12286	Propionibacterium.11757	Gemella.13982	Corynebacterium.11537	Propionibacterium.12480	Stenotrophomonas.13944	Bacteroides.1246	Actinomycetales.11836	Clostridiales.1342	Propionibacterium.11889	Propionibacterium.12278	Propionibacterium.14868
Propionibacterium.12046	Propionibacterium.12489	Actinomyces.13434	Alphaproteobacteria.11993	Bacteroides.24034	RF39.23438	Granulicatella.1182	Actinomycetales.1416	Granulicatella.17221	Capnocytophaga.11497	Prevotella.14567	Porphyromonas.14890	Neisseria.11440	Actinomyces.14064	Leptotrichia.15295	Rothia.11260	Streptococcus.15169	Actinomyces.15625	Streptococcus.114	Streptococcus.1449	Streptococcus.14693	Selenomonas.11263	Oribacterium.1690	Gemella.16528	Fusobacterium.11360	Streptococcus.17290	Actinomyces.1719	Prevotella.11388	Actinomyces.13889	Oscillospira.14372	Prevotella.11606	Selenomonas.16264	Flavobacteriaceae.18694	Marmoricola.12294	Propionibacterium.11761	Faecalibacterium.13987	Propionibacterium.11558	Corynebacterium.1249	Capnocytophaga.13948	Roseburia.12461	Propionibacterium.11844	Actinomyces.13434	Actinobacillus.119	Bacteroides.1228	Actinomyces.1487
Propionibacterium.12049	Propionibacterium.12497	Capnocytophaga.13461	Lachnospiraceae.1200	Bacteroidales.24065	Ruminococcaceae.23439	Streptococcus.11824	Lautropia.14161	TM7.3.17236	Streptococcus.11498	Capnocytophaga.14585	Cardiobacterium.14904	Gemella.11444	Prevotellaceae.14066	Granulicatella.15296	Prevotella.11265	Prevotella.15177	Streptococcus.15652	Gemella.11408	Neisseria.14502	Campylobacter.1470	Prevotella.11265	Bacteroides.1693	Roseburia.1656	Porphyromonas.11369	Porphyromonas.17302	Prevotella.17212	Prevotella.11390	Bacillus.13896	Bacteroidales.14375	Streptococcus.11607	Capnocytophaga.16277	Rothia.18710	Propionibacterium.12298	Corynebacteriaceae.11762	Clostridium.1399	Propionibacterium.11559	Propionibacterium.12497	Staphylococcaceae.13964	Propionibacterium.12477	Streptococcus.11847	Streptococcus.1344	Propionibacterium.11904	Propionibacterium.12291	Streptococcus.14880
Corynebacterium.12069	Prevotellaceae.1250	Propionibacterium.13475	Bacteroides.12009	Prevotella.24088	Clostridiaceae.23484	Actinobacillus.1183	SR1.142	Campylobacter.17271	Gemella.11503	Porphyromonas.14590	Sphingomonadaceae.1491	Leptotrichia.11453	Actinomyces.14091	Actinomyces.15300	Selenomonas.1127	Streptococcus.15202	Corynebacterium.15689	Prevotella.1141	Lactobacillus.14506	Veillonella.14738	Selenomonas.1127	Lachnospiraceae.16945	Veillonella.16595	Haemophilus.11379	Prevotella.1731	Prevotella.17258	Streptococcus.114	Prevotella.13905	Streptococcus.14397	Campylobacter.11609	Propionibacterium.16309	Capnocytophaga.18711	Streptococcus.123	Propionibacterium.11773	Neisseriaceae.14002	Clostridium.1156	Ruminococcus.12535	Propionibacterium.13977	Propionibacterium.12487	Propionibacterium.11871	Faecalibacterium.1345	Prevotella.11908	Propionibacterium.12298	Streptococcus.14894
Rothia.12072	Bacteroides.12509	Prevotella.13492	Bacteroides.1201	Bacteroidales.24111	Sutterella.23499	Veillonella.11831	Rothia.14218	Veillonella.17314	EW055.11508	Actinomyces.14592	Actinomyces.14921	Moryella.11455	Campylobacter.14132	Clostridiales.15317	Veillonella.11270	Streptococcus.15204	Streptococcus.15702	Campylobacter.11413	Streptococcus.14519	Actinomyces.14744	Fusobacterium.11271	Lachnospiraceae.16958	Streptococcus.16626	Aggregatibacter.11380	Veillonella.1733	Porphyromonas.17264	Gemella.11408	Capnocytophaga.13921	Ruminococcaceae.14398	Neisseria.11611	Capnocytophaga.16312	Streptococcus.18747	Curtobacterium.12306	Bacillus.11774	Bacteroides.14007	Actinomycetales.11562	Actinomyces.12539	Parabacteroides.13989	Streptococcus.12508	Propionibacterium.11877	Roseburia.13464	Propionibacterium.11909	Erysipelothrix.1231	Cardiobacterium.14904
Propionibacterium.12086	Coriobacteriales.1251	Fusobacterium.13529	Bacteroides.12011	Bacteroidetes.24158	Campylobacter.23517	Streptococcus.11847	Gemella.14237	Actinomyces.17323	Abiotrophia.11513	Capnocytophaga.14612	Tannerella.14923	Streptococcus.1146	Prevotella.14141	Streptococcus.15330	Fusobacterium.11271	Actinomyces.15224	Granulicatella.15707	Prevotella.11420	Veillonellaceae.14522	Haemophilus.1477	Neisseria.11277	Actinomyces.17014	Prevotella.1663	Capnocytophaga.11381	Gemella.1735	Streptococcus.17308	Prevotella.1141	Actinomyces.13923	Alistipes.144	Actinomyces.11612	Prevotella.16320	Streptococcus.1876	Staphylococcus.12308	Neisseria.11776	Propionibacterium.14009	Propionibacterium.11568	Propionibacterium.12542	Clostridium.1399	Propionibacterium.12513	Streptococcus.11878	Veillonella.13471	Streptococcus.1192	Streptococcus.12315	Actinobaculum.14906
Propionibacterium.12087	Streptococcus.12527	Ruminococcaceae.1355	Ruminococcus.12015	Anaerofilum.24341	Veillonella.23524	Granulicatella.11850	Prevotella.14244	ClostridialesFamilyXI.IncertaeSedis.17345	Prevotella.11515	Streptococcus.14615	Campylobacter.14943	Prevotella.11467	Streptococcus.14143	Neisseria.15372	Fusobacterium.11279	Rothia.15231	Lactobacillus.15730	Selenomonas.11423	Anaerococcus.1453	Root.14773	Neisseria.11280	Prevotella.17016	Proteobacteria.16637	Selenomonas.11387	Streptococcus.17377	Porphyromonas.17342	Campylobacter.11413	Actinomyces.13933	Tannerella.14408	Rothia.11615	Prevotella.16328	Catonella.18773	Streptococcus.12318	Veillonella.11793	Rickettsia.14045	Propionibacterium.11572	Faecalibacterium.12559	Neisseriaceae.14002	Haemophilus.12528	Veillonellaceae.1188	Porphyromonas.13480	Propionibacterium.11924	Capnocytophaga.12316	Corynebacterium.14916
Bacteroides.121	Clostridiales.1253	Anaerococcus.1356	Bacteroidales.1202	Prevotella.24346	Leptotrichia.2357	Capnocytophaga.11867	SR1.14246	Sphingomonas.1738	Prevotella.11524	Oribacterium.14645	Actinomyces.14964	Streptococcus.11476	Actinomyces.14157	Actinomyces.1543	Gemella.11282	Bacteroides.15235	EW055.15734	Actinomyces.11438	Actinomyces.14540	Rothia.14788	Actinomyces.11281	Prevotella.17061	Streptococcus.16638	Streptococcus.114	Propionibacterium.17392	ClostridialesFamilyXI.IncertaeSedis.17345	Selenomonas.11423	Parabacteroides.13936	Lactobacillus.14428	Actinomyces.1162	Selenomonas.16347	Selenomonas.1879	Actinomyces.12329	Propionibacterium.11799	Lachnospiraceae.14057	Propionibacterium.11575	Propionibacterium.12571	Propionibacterium.14010	Propionibacterium.12531	Propionibacterium.11893	Flavobacteriaceae.1349	Granulicatella.11929	Propionibacterium.12317	Clostridium.1492
Anaerococcus.12101	Haemophilus.12538	Propionibacterium.13565	Bacteroides.12025	Subdoligranulum.24347	Veillonella.23637	Streptococcus.11868	Streptococcus.14269	Bacteroidales.1740	Streptococcus.1153	Actinomyces.1465	Neisseria.14967	Selenomonas.1148	Actinomyces.14163	Actinomyces.15491	Campylobacter.11284	Campylobacter.15243	Moryella.15740	Neisseria.11440	Prevotella.14558	Micrococcus.14813	Campylobacter.11284	Bacteroidales.17157	Bacteroides.16666	Gemella.11408	Actinobacillus.17397	Streptococcus.17367	Actinomyces.11438	Stenotrophomonas.13944	Faecalibacterium.14430	Actinomyces.11625	Streptococcus.16385	Rothia.1880	Propionibacterium.12332	Alcaligenaceae.11800	Bacteroides.14061	Propionibacterium.11583	Rothia.1259	Catabacteriaceae.1402	Ruminococcus.12535	Corynebacterium.11896	Leptotrichia.13498	Propionibacterium.1193	Propionibacterium.12323	Staphylococcus.14928
Propionibacterium.12107	Actinomyces.12539	Propionibacterium.13579	Lachnospiraceae.12027	Ruminococcus.24387	Streptococcus.23671	Streptococcus.11878	Prevotella.14280	Tannerella.17450	Porphyromonas.11531	Campylobacter.14662	Bacteroides.1498	Actinomyces.11486	Streptococcus.14173	Actinomyces.15504	Actinomyces.11286	Bacteroidales.15266	Streptococcus.15745	Gemella.11444	Corynebacterium.14571	Parabacteroides.14823	Fusobacterium.11289	Streptococcus.17169	Haemophilus.1667	Prevotella.1141	Fusobacterium.17432	Actinomyces.17391	Neisseria.11440	Bacteroides.13946	Actinomyces.14438	Clostridiales.1163	Prevotella.1643	Actinobacillus.18862	Propionibacterium.12333	Actinomycetales.11809	Hymenobacter.14103	Propionibacterium.11590	Corynebacterium.12590	Prevotella.14037	Haemophilus.12538	Veillonella.11897	Root.13500	Propionibacterium.11935	Oscillospira.1235	Propionibacterium.14940
Propionibacterium.12108	Oscillospira.12553	Veillonella.1358	Porphyromonadaceae.12033	Ruminococcaceae.24396	Ruminococcaceae.23695	Capnocytophaga.11882	Prevotella.14291	Prevotella.17473	Streptococcus.11532	F16.14665	Rhodocyclaceae.14991	Actinomyces.11495	Prevotella.14204	Selenomonas.1551	Actinomyces.11288	Actinomyces.15272	Anoxybacillus.1575	Leptotrichia.11453	Selenomonas.14577	ClostridialesFamilyXI.IncertaeSedis.14829	Rothia.11290	Corynebacterium.17174	Prevotella.16763	Neisseria.11411	Burkholderiales.17454	Leptotrichia.17405	Gemella.11444	Prevotella.13959	Streptococcus.14457	F16.11637	Lautropia.16444	Neisseria.18869	Actinomycetales.12338	Ruminococcus.1181	Corynebacterium.14123	Neisseriaceae.116	Bacteroides.12599	Propionibacterium.14054	Streptophyta.1254	Propionibacterium.11904	Propionibacterium.13511	Propionibacterium.11939	Gemella.12357	Moraxellaceae.14951
Corynebacterium.12119	Corynebacterium.12555	Actinomyces.13595	Akkermansia.12044	Clostridiales.2440	Lachnospiraceae.23740	Haemophilus.11883	Corynebacterium.14312	Fusobacterium.17482	Capnocytophaga.11538	Prevotella.14671	Gemella.14997	Capnocytophaga.11497	Gemella.14237	Bacteroides.15516	Fusobacterium.11289	Granulicatella.15296	Actinomycetales.1578	Moryella.11455	Capnocytophaga.14585	Flavobacterium.14834	Haemophilus.11292	Gemella.17193	Bacteroides.1677	Campylobacter.11413	Streptococcus.17461	Streptococcus.17407	Leptotrichia.11453	Neisseria.13962	Actinomyces.14479	Porphyromonas.11644	Comamonadaceae.16470	Lactobacillus.18891	Peptoniphilus.1234	Streptococcus.11810	Atopobium.14139	Anaerococcus.11602	Staphylococcus.12601	Streptococcus.14055	Propionibacterium.12540	Bacteroides.11906	Fusobacterium.13529	Dialister.1195	Propionibacterium.12375	Alcaligenaceae.14966
Root.12124	Roseburia.12558	Propionibacterium.13604	Parabacteroides.12045	Ruminococcaceae.24538	Veillonellaceae.23800	Streptococcus.11892	Actinomyces.14317	Haemophilus.17506	Gemella.11539	Streptococcus.14679	Tannerella.15006	Streptococcus.11498	Prevotella.14244	Streptococcus.15525	Haemophilus.11298	Streptococcus.15297	Actinomyces.15788	Streptococcus.1146	Selenomonas.14595	Comamonas.14844	Capnocytophaga.11297	Streptococcus.17209	Streptococcus.16785	Actinomyces.11441	Porphyromonas.17558	Actinomyces.1743	Moryella.11455	Treponema.13963	Corynebacterium.145	Rothia.11646	Actinomycetaceae.16475	Prevotella.18899	Oscillospira.1235	Prevotella.11817	ClostridialesFamilyXI.IncertaeSedis.14146	Actinomycetales.11619	Subdoligranulum.12605	Selenomonas.14068	Corynebacterium.12555	Clostridium.11911	Bacteroides.13550	Prevotella.11955	Propionibacterium.12385	Propionibacterium.14985
Neisseriaceae.12128	Staphylococcus.12562	Aerococcaceae.13608	Catabacteriaceae.12047	Bacteroidales.24552	Alicyclobacillus.23821	Veillonella.11897	Streptococcus.14380	Streptococcus.17532	Streptococcus.1154	Prevotella.14696	Actinomyces.15009	Gemella.11503	Actinomyces.14250	Staphylococcus.15545	Prevotella.11300	ClostridialesFamilyXI.IncertaeSedis.15302	Lachnospiraceae.158	Selenomonas.11463	Prevotella.14599	Prevotella.14846	Haemophilus.11298	Actinomyces.1721	Actinomycetales.16821	Lachnospiraceae.11442	Actinomyces.17591	Streptococcus.17481	Neisseria.11457	Streptococcus.13974	Actinomyces.14512	Gemella.11647	Neisseria.16477	Haemophilus.18982	Gemella.12357	PSB.M.3.11822	Propionibacterium.14150	Propionibacterium.11621	Flavobacteriaceae.12606	Simonsiella.1408	Roseburia.12558	Propionibacterium.11924	Fusobacterium.13557	Staphylococcus.11963	Geobacter.12389	Lachnospiraceae.1499
Corynebacteriaceae.12130	Propionibacterium.12573	Rothia.13617	Ruminococcaceae.1205	Prevotella.2460	Veillonella.23843	Actinobacillus.119	Streptococcus.14394	Streptococcus.17553	Actinomyces.11540	Pantoea.1473	Corynebacterium.15023	Abiotrophia.11513	Streptococcus.14276	Parabacteroides.15557	Actinomyces.11301	Bulleidia.15319	Corynebacteriaceae.15814	Treponema.1147	Rothia.14605	Actinomyces.14888	Actinomyces.11307	Granulicatella.17221	Veillonella.16822	Corynebacterium.11449	Streptococcaceae.17593	Veillonella.17548	Streptococcus.1146	CW040.13980	Roseburia.14518	Clostridiales.11654	Streptococcus.16518	Streptococcaceae.19093	Corynebacterium.12382	Streptococcus.11824	Propionibacterium.14207	Actinomycetales.11622	Janibacter.12612	Propionibacterium.14080	Alloiococcus.1256	Corynebacterium.11925	Lachnospira.13561	Anaerococcus.1197	Neisseria.1239	Propionibacterium.15010
Corynebacteriaceae.12133	Moraxella.12579	Nocardioidaceae.13622	Oscillospira.12053	Lactobacillus.24615	Actinomyces.23887	Haemophilus.11905	Actinomyces.14409	Haemophilus.17560	Leptotrichia.1155	Selenomonas.14737	Neisseria.15030	Prevotella.11515	Streptococcus.14302	Actinomyces.15576	Actinomyces.11314	Porphyromonas.15320	Prevotella.15831	Streptococcus.11476	Prevotella.14606	Sphingomonadaceae.1489	Corynebacterium.11308	Prevotella.17258	Neisseria.16829	Leptotrichia.11453	Fusobacteriaceae.17677	Streptococcus.17571	Spirochaetes.11462	Streptococcaceae.13999	Campylobacter.14553	Capnocytophaga.11667	Prevotella.16546	Streptococcus.19100	Leptotrichia.12394	Microbacteriaceae.11832	Streptococcus.14210	Propionibacterium.11639	Propionibacterium.12613	Propionibacterium.14090	Propionibacterium.12569	Gemella.11928	Haemophilus.13569	Bacteroides.11972	Propionibacterium.12390	Propionibacterium.15029
Veillonella.12136	Corynebacterium.12590	Propionibacterium.13638	Ruminococcus.1206	Lautropia.24624	Clostridia.24007	Streptococcus.11907	Propionibacterium.14423	Actinomyces.1757	Haemophilus.11553	Bacteroides.14746	Streptococcus.15031	F16.11523	Streptococcus.1432	Actinomyces.15579	Bacteroidetes.11330	Prevotellaceae.15346	Actinomyces.15835	Selenomonas.1148	Campylobacter.14622	Cardiobacterium.14904	Actinomyces.11310	Porphyromonas.17297	Leptotrichia.1688	Moryella.11455	Streptococcus.17704	Dechloromonas.1760	Streptococcus.11476	Streptococcus.14012	Streptococcus.14574	Clostridiales.1167	Haemophilus.16653	Actinomyces.19106	Dialister.124	Actinomycetales.11836	Pseudoclavibacter.14213	Parabacteroides.11641	Propionibacterium.1262	Propionibacterium.14099	Faecalibacterium.1257	Propionibacterium.11933	Corynebacterium.13576	Propionibacterium.11976	Propionibacterium.12395	Streptococcus.15034
Prevotella.1215	Herbaspirillum.126	Faecalibacterium.13645	Alcaligenaceae.1207	Lachnospiraceae.24648	Clostridiales.24056	Neisseria.11914	Streptococcus.14457	Actinomyces.17612	Neisseria.11554	Veillonella.14761	Actinomyces.15103	Prevotella.11524	Bacteroidales.14375	Lachnospiraceae.15588	Actinomyces.11331	Neisseria.15358	Actinomyces.15844	Capnocytophaga.11481	Streptococcus.14636	Actinomyces.14919	Capnocytophaga.11312	Prevotella.1731	Streptococcus.16908	Corynebacterium.11458	Streptococcus.17712	Streptococcus.17607	Selenomonas.1148	Bacteroidetes.14044	Streptococcus.14589	Streptococcus.11671	Porphyromonas.16664	Veillonella.19121	Propionibacterium.12409	Propionibacterium.11846	Neisseria.14235	Propionibacterium.11645	Dialister.12626	Propionibacterium.14101	Geodermatophilaceae.12588	Propionibacterium.11935	Propionibacterium.13579	Porphyromonas.11977	Bacteroidales.1240	Bacteroides.15060
Propionibacterium.12171	Propionibacterium.12603	Faecalibacterium.13649	Roseburia.1208	Bacteroidales.24652	Ruminococcaceae.24084	Selenomonas.11918	Prevotella.1447	Lactobacillus.17668	ClostridialesFamilyXI.IncertaeSedis.11556	Leptotrichia.14764	Fusobacteriaceae.15107	Streptococcus.1153	Neisseria.14410	Streptococcus.15596	Prevotella.11336	Actinomyces.15359	Actinomyces.15848	Selenomonas.11487	Lactobacillus.14638	Actinomycetales.14939	EW055.11318	Streptococcus.17407	Actinomyces.16916	Spirochaetes.11462	Prevotella.17716	Selenomonas.1763	Selenomonas.11487	Corynebacterium.14048	Clostridiales.1460	Prevotella.11674	TM7.3.16671	Rothia.19135	Root.1241	Phascolarctobacterium.11863	Hymenobacter.14236	Rothia.11646	Propionibacterium.12628	Propionibacterium.14137	Diaphorobacter.12589	Propionibacterium.11937	Lachnospiraceae.13632	Propionibacterium.11986	Propionibacterium.12400	Neisseria.15081
Propionibacterium.12189	Propionibacterium.12608	Propionibacterium.13659	Bacteroides.12082	Bacteroides.24746	Streptococcus.24246	Streptococcus.1192	Prevotella.14488	Alicyclobacillus.17692	Gemella.1157	Haemophilus.1477	Prevotella.15172	Actinomyces.11536	Actinomyces.14411	Actinomyces.15607	Neisseria.1134	Neisseria.15372	Streptococcus.15859	Streptococcus.1149	Prevotella.14644	Root.14952	Corynebacterium.11340	Fusobacterium.17432	Actinomycetales.16961	Selenomonas.11463	Corynebacterium.17737	Leptotrichia.17653	Streptococcus.1149	Actinomyces.14060	Rothia.14605	Haemophilus.11680	Capnocytophaga.1668	Prevotella.19205	Bacteroides.12419	Corynebacterium.11866	Bacteroides.14259	Gemella.11647	Propionibacterium.12645	Alicyclobacillus.14167	Propionibacterium.12597	Streptococcus.11941	Faecalibacterium.13649	Propionibacterium.11987	Propionibacterium.12416	Bacteroides.15092
Corynebacterium.12190	Propionibacterium.1261	Staphylococcus.13670	Bacteroides.121	RF39.24767	Clostridiales.24258	Veillonella.11922	Neisseriaceae.14495	Streptococcus.17703	Porphyromonas.11570	Streptococcus.14781	EW055.15198	Capnocytophaga.11538	Prevotella.14429	Actinomycetales.15613	Haemophilus.11343	Neisseria.15409	Bacteroides.15902	Capnocytophaga.11497	Oribacterium.14645	Haemophilus.14963	Corynebacterium.11341	Streptococcus.17476	Parabacteroides.170	Actinomyces.11466	Streptococcus.17740	Lactobacillus.17668	Actinomyces.11495	Actinomyces.1407	Treponema.14609	Campylobacter.11683	Aggregatibacter.167	Streptococcus.1927	Propionibacterium.12426	Williamsia.11869	Propionibacterium.1426	Staphylococcus.11655	Propionibacterium.12646	Ralstonia.1417	Propionibacterium.12604	Streptococcus.11945	Lachnospiraceae.13652	Corynebacteriaceae.1199	Propionibacterium.12417	Propionibacterium.15094
Propionibacterium.12193	Streptococcus.12619	Propionibacterium.1370	Ruminococcus.1210	Clostridiales.24774	Root.24260	Gemella.11928	Streptococcus.14505	Clostridiaceae.17705	Streptococcus.11574	Gemella.14814	Bacteroides.152	Gemella.11539	Prevotella.14436	Streptococcus.15617	Catonella.11345	Streptococcus.15480	Bacteroidales.15908	Gemella.11503	Actinomyces.14648	Streptococcus.14979	Catonella.11345	Prevotella.17543	Propionibacterium.17009	Treponema.1147	Streptococcus.17763	Bacteroidetes.17679	Capnocytophaga.11497	Actinomyces.14073	Fusobacterium.14614	Actinomyces.11685	Prevotella.16751	Lactobacillus.19291	Bacteroides.1244	Oscillospira.1187	Granulicatella.14266	Bacteroides.11659	Staphylococcus.12647	Prevotella.14171	Streptococcus.12620	Propionibacterium.11946	Faecalibacterium.13660	Lactobacillus.12	Propionibacterium.12428	Bacteroidales.1513
Alistipes.12204	Propionibacterium.1262	Moraxellaceae.13709	Parabacteroides.12104	Lachnospiraceae.24808	Clostridiales.24323	Granulicatella.11929	Granulicatella.14507	Actinomyces.17707	Bacteroidales.11578	Streptococcus.14828	Actinomyces.15218	Actinomyces.11540	Streptococcus.14477	Treponema.1562	Actinobacillus.11356	Corynebacterium.15482	Streptococcus.15912	EW055.11508	Actinomyces.1465	Streptococcus.14999	Porphyromonas.11346	Streptococcus.17553	Actinomyces.17038	Selenomonas.1148	Hylemonella.17802	Campylobacter.17697	Campylobacter.11499	Porphyromonas.14104	Actinomyces.14626	CW040.11689	Dialister.16790	Neisseria.19299	Ruminococcaceae.1245	Propionibacterium.11871	Haemophilus.1427	Kocuria.1166	Clostridium.1266	Actinomyces.14185	Methylobacterium.12624	Propionibacterium.11966	ClostridialesFamilyXI.IncertaeSedis.13672	Propionibacterium.12001	Propionibacterium.12431	Lactobacillus.15140
Alicyclobacillus.12205	Veillonellaceae.12622	Anaerococcus.13716	Bacteroidales.1212	Leptotrichia.2482	Ruminococcaceae.24344	Porphyromonas.11930	Neisseria.14527	Streptococcus.17712	Kingella.11582	Actinomyces.14835	Streptococcus.15225	Leptotrichia.1155	Rothia.14482	Treponema.1563	Fusobacterium.11360	Bacteroides.1550	Bacteroidales.15947	Selenomonas.11512	Porphyromonas.14656	Tannerella.15006	Selenomonas.11349	Haemophilus.17560	Corynebacterium.17080	Capnocytophaga.11481	Rothia.17858	Veillonella.17700	Bacteroides.11507	Actinomyces.14107	Actinomyces.1465	Prevotella.1169	Streptococcus.16799	Selenomonas.19323	Propionibacterium.12465	Haemophilus.11883	Sneathia.1429	Actinomycetales.11687	Agrococcus.12699	Propionibacterium.14186	Dialister.12626	Streptococcus.11971	Clostridium.1368	Propionibacterium.12008	Propionibacterium.12434	Lachnospiraceae.15147
Lautropia.12223	Alcaligenaceae.1263	Bacillus.13721	Bacteroides.12132	Root.24846	Ruminococcus.24393	Flavobacteriaceae.11940	Prevotella.1454	Lachnospiraceae.17729	Streptococcus.11586	F16.14845	Alistipes.15254	Haemophilus.11553	Neisseriaceae.14495	Parabacteroides.15645	Campylobacter.11364	Bacteroides.15516	Actinomyces.15974	Abiotrophia.11513	Campylobacter.14660	Actinomyces.15012	Root.11357	Prevotella.17602	Campylobacter.17089	Streptococcus.1149	Oribacterium.17873	Aggregatibacter.17709	Abiotrophia.11513	Capnocytophaga.1411	Veillonella.14670	Prevotella.11693	Streptococcus.16811	Corynebacterium.19326	Corynebacterium.12482	Propionibacterium.11889	Streptococcus.1432	Propionibacterium.11688	Propionibacterium.12705	Actinomycetales.14190	Corynebacterium.12658	Propionibacterium.11976	Prevotella.13700	Bacteroides.1201	Propionibacterium.12439	Propionibacterium.15168
Granulicatella.12226	Propionibacterium.12664	Propionibacterium.13735	Bacteroides.12139	Bacteroides.24851	Ruminococcaceae.24443	Streptococcus.11941	Rothia.14547	Propionibacterium.17731	Actinomyces.11587	Porphyromonas.14863	Corynebacterium.15267	Neisseria.11554	Actinomyces.14496	Haemophilus.15681	Porphyromonas.11369	Holdemania.1552	Ruminococcus.1600	Campylobacter.11514	Prevotella.14690	Neisseria.15030	Leptotrichia.11358	Actinomycetales.17642	Leptotrichia.17091	Actinomyces.11491	Streptococcaceae.17875	Streptococcus.17725	Campylobacter.11514	Actinomyces.14112	Streptococcus.14693	Peptostreptococcus.117	Streptococcus.1683	Leptotrichia.1937	Corynebacterium.1249	Prevotella.11891	Bacteroidales.1433	Corynebacterium.11691	Capnocytophaga.12709	Pseudoclavibacter.14213	Propionibacterium.12663	Prevotella.11992	Bacteroides.13701	Corynebacterium.12014	Haemophilus.12445	Streptococcus.15181
Veillonella.12233	Dialister.1267	Ruminococcus.1375	Subdoligranulum.12151	Bacteroides.2490	Ruminococcaceae.24445	Streptococcus.11945	Rothia.14570	Prevotella.17783	Streptococcus.11599	Leptotrichia.14896	ClostridialesFamilyXI.IncertaeSedis.15276	ClostridialesFamilyXI.IncertaeSedis.11556	Neisseria.14502	Bacteroides.15700	Streptococcus.11371	Actinomyces.1557	Prevotella.16003	Prevotella.11515	Peptoniphilus.14697	Treponema.15050	Lautropia.11359	Sphingobacterium.17663	Corynebacterium.17116	Prevotella.11496	Prevotella.17888	Streptococcus.17775	Prevotella.11515	Moraxella.14114	Propionibacterium.14715	Streptococcus.1170	Bacteroidales.16857	Capnocytophaga.19391	Alcaligenaceae.12491	Corynebacterium.11896	Propionibacterium.14345	Propionibacterium.11700	Propionibacterium.12718	Corynebacterium.14231	Prevotella.12668	Eubacterium.11995	Propionibacterium.13724	Propionibacterium.12016	Veillonella.12449	Rothia.15182
Corynebacterium.12238	Bacteroides.12671	Alistipes.13762	Clostridiales.12169	Prevotella.24901	Bacteroidales.24486	ClostridialesFamilyXI.IncertaeSedis.11948	Porphyromonas.14590	Bacteroides.1779	Capnocytophaga.11601	Lachnospiraceae.1490	Actinomycetales.15294	Oribacterium.11565	Corynebacterium.14555	Porphyromonas.15725	Fusobacterium.11372	Campylobacter.15580	Actinomycetales.1607	F16.11523	Anaerococcus.147	Blautia.15051	Fusobacterium.11360	Fusobacteriaceae.17677	Veillonella.17126	Capnocytophaga.11497	Streptococcus.17894	Dialister.17798	Prevotella.11524	ClostridialesFamilyXI.IncertaeSedis.14146	Moryella.14717	Actinomyces.11707	Lautropia.16869	Actinomyces.19402	Leptotrichia.125	Veillonella.11897	Mycobacterium.14364	Propionibacterium.11703	Propionibacterium.12726	Firmicutes.1424	Dialister.1267	Acetobacteraceae.12021	Propionibacterium.13735	Propionibacterium.12028	Propionibacterium.12476	Megasphaera.15186
Finegoldia.1225	Propionibacterium.12679	Alistipes.13767	Bacteroidales.12170	Bacteroidales.24937	Parabacteroides.24510	Dialister.1195	Neisseria.14598	Flavobacteriaceae.17797	Prevotella.11606	Actinomycetales.14937	Lachnospiraceae.15327	Gemella.1157	Prevotella.14558	Lactobacillus.15730	Haemophilus.11379	Haemophilus.1559	Capnocytophaga.16102	Prevotella.11524	Actinomyces.14712	Prevotella.15071	Porphyromonas.11369	Porphyromonas.17696	Streptococcus.17132	Prevotella.115	Actinomycetales.17963	Corynebacteriaceae.178	Streptococcus.1153	Alcaligenaceae.14151	Lactobacillus.14718	Veillonella.11708	Prevotella.16911	Actinomyces.19467	Prevotella.12504	Alistipes.11898	Oscillospira.14372	Staphylococcus.11706	Corynebacterium.1273	Propionibacterium.14241	Propionibacterium.12670	Corynebacteriaceae.12031	Oscillospira.13755	Propionibacterium.12035	Propionibacterium.12477	Propionibacterium.15187
Propionibacterium.12251	Porphyromonas.12684	Pedobacter.13770	Parabacteroides.12186	RF39.24938	Lactobacillus.24517	Haemophilus.11951	Capnocytophaga.14612	Actinomyces.17799	Streptococcus.11607	Veillonella.14946	Corynebacterium.15338	Streptococcus.11574	Prevotella.14567	Corynebacteriaceae.15754	Aggregatibacter.11380	Porphyromonas.15600	Actinomyces.16127	Actinomyces.11536	Corynebacterium.14720	Bacteroides.15075	Fusobacterium.11372	Campylobacter.17697	Prevotella.17145	Gemella.11503	Neisseria.17966	Prevotella.1783	Veillonellaceae.11535	Streptococcus.14173	Ureaplasma.14729	ClostridialesFamilyXI.IncertaeSedis.1171	Porphyromonadaceae.16913	Streptococcus.1951	Streptococcus.12508	Bacteroides.11901	Actinomyces.14376	Staphylococcus.11709	Phascolarctobacterium.12730	Intrasporangiaceae.14262	Bacteroides.12671	Propionibacterium.12035	Alistipes.13767	Propionibacterium.12036	Propionibacterium.12497	Actinomyces.15188
Prevotella.1226	F16.1269	Propionibacterium.13778	Lachnospiraceae.12194	Neisseriaceae.24944	Ruminococcaceae.24612	Prevotella.11955	Actinomyces.14620	Prevotella.17828	Campylobacter.11609	Streptococcus.1496	Rothia.15364	Streptococcus.11586	Actinomyces.14592	Prevotellaceae.15804	Capnocytophaga.11381	Fusobacterium.15605	Actinomyces.16132	Capnocytophaga.11538	Selenomonas.14737	Actinomyces.15087	Haemophilus.11379	Streptococcus.17698	Actinomyces.1719	EW055.11508	Haemophilus.17989	Treponema.17840	Actinomyces.11536	Corynebacterium.1418	Eubacterium.14745	Actinomyces.11712	Lachnospiraceae.16952	Rothia.19568	Bacteroides.12509	Bacteroides.11906	Actinomyces.14378	Propionibacterium.11724	Capnocytophaga.12734	Corynebacterium.14265	Propionibacterium.12672	Actinomycetales.12037	Neisseriaceae.1377	Actinomycetales.12037	Propionibacterium.12503	Solirubrobacterales.15189
Corynebacterium.1227	Streptococcus.12706	Haemophilus.13782	RF39.12202	Haemophilus.24993	Root.24678	Veillonella.11956	Burkholderiales.14628	Actinomyces.1784	Neisseria.11611	Actinomyces.14962	Actinomyces.15413	Actinomyces.11587	Selenomonas.14595	Neisseriaceae.15823	Prevotella.11388	Leptotrichia.15654	Streptococcus.16148	Actinomyces.11540	Veillonella.14758	Actinomyces.15103	Aggregatibacter.11380	Gemella.17750	Veillonellaceae.17206	Selenomonas.11512	Haemophilus.18013	Roseburia.1789	Actinomyces.11540	Actinomycetales.14202	Bacteroides.14746	Prevotella.11718	Streptococcus.17004	Streptococcus.19578	Corynebacterium.12510	Prevotella.11908	Actinomyces.14383	Propionibacterium.11729	Propionibacterium.12735	Haemophilus.1427	Granulicatella.12676	Prevotella.12039	Propionibacterium.13778	Staphylococcus.1204	Propionibacterium.12529	Alistipes.15190
Bacteroides.12279	Prevotella.12707	Propionibacterium.13795	Alistipes.12204	Fusobacterium.25	RF39.24683	Capnocytophaga.11958	Actinomyces.14652	Prevotella.17872	Rothia.11615	Actinomyces.14986	Streptococcus.15416	Prevotella.11606	Clostridiales.14619	Actinomyces.15825	Prevotella.11390	Pasteurellaceae.15668	Haemophilus.16157	Leptotrichia.1155	Leptotrichia.14805	Actinomyces.1512	Capnocytophaga.11381	Streptococcus.17763	Prevotella.17212	Abiotrophia.11513	Prevotella.18017	Fusobacterium.17902	Leptotrichia.1155	Streptococcus.14212	Prevotella.14756	Clostridiales.11719	Prevotella.17042	Bacteroides.196	Haemophilus.12528	Clostridium.11911	Bacillales.14393	Staphylococcus.11743	Propionibacterium.12738	Propionibacterium.14326	Porphyromonas.12677	Actinomycetales.12043	Bacteroides.13784	Actinomycetales.12041	Ruminococcus.12535	Capnocytophaga.15238
Propionibacterium.12286	Gemella.1271	Prevotella.138	Parabacteroides.12206	RF39.2507	Bacteroidales.2472	Fusobacterium.11960	Porphyromonas.14656	Prevotella.1788	Actinobacillus.11624	Prevotella.14998	EW055.1542	Campylobacter.11609	Leptotrichia.14639	Actinomyces.15835	Gemella.11395	Capnocytophaga.15683	Actinomyces.1617	Haemophilus.11553	Gemella.14814	Actinomyces.15126	Selenomonas.11387	Treponema.17801	Streptococcus.17232	Campylobacter.11514	Porphyromonas.18105	Campylobacter.17942	Haemophilus.11553	Corynebacterium.1423	Root.14773	Prevotella.11723	Root.17093	Porphyromonas.19602	Clostridiales.1253	Lachnospiraceae.11919	Ruminococcaceae.14398	Propionibacterium.11760	Corynebacterium.12743	Fusobacterium.14340	Propionibacterium.12679	Propionibacterium.12046	Acinetobacter.13796	Actinomycetales.12043	Propionibacterium.12542	Propionibacterium.15239
Corynebacterium.1230	Propionibacterium.12710	Bacteroides.1381	Bacteroides.12237	Leptotrichia.25155	EW055.24785	Streptococcus.11962	Corynebacterium.14687	Actinomyces.17916	Streptococcus.11626	Actinomyces.1501	Streptococcus.15440	Neisseria.11611	Prevotella.14644	Haemophilus.15875	Streptococcus.114	Bacteroides.15700	Actinomycetales.1621	Neisseria.11554	Haemophilus.1482	Bacteroidales.1513	Prevotella.11388	Prevotella.1783	TM7.3.17236	F16.11523	Clostridiales.18114	Streptococcus.1795	Neisseria.11554	Actinomyces.14250	Corynebacterium.14806	Neisseriaceae.11725	Prevotella.1710	Selenomonas.19616	Propionibacterium.12531	Veillonella.11922	Veillonella.14412	Propionibacterium.11761	Propionibacterium.12748	Gemella.14346	Porphyromonas.12684	Propionibacterium.12054	Propionibacterium.13797	Propionibacterium.12046	Propionibacterium.12551	DS.18.15244
Corynebacterium.12300	Haemophilus.12721	Propionibacterium.13811	Clostridiales.12240	Veillonella.25195	Veillonellaceae.24814	Bacteroides.11972	Prevotella.14696	Actinomyces.17922	Streptococcus.11628	Actinomyces.15013	Porphyromonadaceae.15443	Actinomyces.11612	Porphyromonas.14656	Actinomyces.15890	Prevotella.11404	Bacteroides.15714	Myxococcales.1622	Oribacterium.11565	Roseburia.14821	Bacteroides.15133	Streptococcus.114	Rothia.17858	Rothia.1729	Prevotella.11524	Fusobacterium.18137	Streptococcus.17984	ClostridialesFamilyXI.IncertaeSedis.11556	Haemophilus.14252	Neisseria.14810	Fusobacterium.11734	Porphyromonas.17112	Prevotella.19636	Ruminococcus.12535	Propionibacterium.11927	Propionibacterium.14415	Corynebacteriaceae.11762	Corynebacterium.12757	Leptotrichia.14349	Ralstonia.12685	Propionibacterium.12059	Propionibacterium.13843	Propionibacterium.12049	Corynebacterium.12555	Streptococcus.15247
Curtobacterium.12306	Streptococcus.12727	Propionibacterium.13812	Faecalibacterium.12250	Veillonella.25230	Bacteroidales.24987	Prevotella.11989	Actinomycetales.14723	Porphyromonas.17930	Selenomonas.11629	Dialister.15017	Actinobacillus.15478	Rothia.11615	Propionibacterium.14659	Capnocytophaga.15900	Gemella.11408	Porphyromonas.15725	Actinomyces.16221	Porphyromonas.11570	Actinomyces.14836	Actinomyces.15174	Prevotella.11404	Prevotella.17881	Streptococcus.17290	EW055.11526	Nocardioides.18169	Haemophilus.17994	Oribacterium.11565	Granulicatella.14266	Streptococcus.14811	Rothia.1174	Selenomonas.17114	Fusobacterium.1965	Haemophilus.12538	Propionibacterium.1193	Subdoligranulum.14420	Propionibacterium.11765	Neisseria.12778	Bacteroides.14353	Streptophyta.12686	Ruminococcus.1206	Nocardioidaceae.13886	Propionibacterium.12054	Propionibacterium.12565	Propionibacterium.15249
Staphylococcus.12308	Corynebacterium.1273	Propionibacterium.13813	ClostridialesFamilyXIII.IncertaeSedis.12253	Prevotella.25338	Carnobacteriaceae.25010	Eubacterium.11995	Bacteroides.14746	Actinomycetales.17998	Haemophilus.11630	Neisseria.15032	Corynebacterium.15496	Actinomyces.1162	F16.14665	Actinomyces.15974	Prevotella.1141	Streptococcus.1573	Capnocytophaga.16260	Streptococcus.11574	Porphyromonas.14863	Leptotrichia.15192	Gemella.11408	Porphyromonas.17898	Streptococcus.17313	Corynebacterium.11527	Haemophilus.18174	Streptococcus.1800	Lachnospiraceae.11567	Streptococcus.14276	Roseburia.14821	Actinomyces.11741	Actinomyces.17204	Treponema.19653	Streptophyta.1254	Fusobacterium.11934	Streptococcus.14451	Propionibacterium.11767	Actinomyces.12782	Staphylococcus.14374	Granulicatella.12695	Propionibacterium.12070	Campylobacter.1389	Propionibacterium.12056	Propionibacterium.12568	Streptococcus.15285
Staphylococcus.12320	Rothia.1274	Propionibacterium.13818	Prevotella.1226	Veillonella.25348	Veillonellaceae.25053	Actinomyces.11999	Corynebacterium.14748	Veillonella.18058	Prevotella.11631	Prevotella.15071	Prevotella.15500	Actinobacillus.11624	Clostridiales.14681	Prevotella.16003	Campylobacter.11413	Prevotella.15737	Actinomyces.16266	Kingella.11582	Streptococcus.14900	Streptococcus.15193	Prevotella.1141	Actinomyces.17916	Actinomyces.17318	Neisseria.11528	Finegoldia.182	Neisseria.18003	Gemella.1157	Prevotella.14291	Flavobacterium.14834	Actinomyces.11742	TM7.3.17236	Actinomyces.19666	Staphylococcus.1255	Propionibacterium.11937	Paenibacillaceae.14461	Propionibacterium.11773	Propionibacterium.12783	Ruminococcaceae.14398	Streptococcus.12698	Propionibacterium.12077	Haemophilus.13910	Propionibacterium.12057	Propionibacterium.12575	Propionibacterium.15286
Propionibacterium.12333	Propionibacterium.12744	Lactobacillus.13835	Proteobacteria.12264	Prevotella.25465	Staphylococcus.25110	Porphyromonas.120	Actinomyces.1475	Streptococcus.18069	Gemella.11640	Propionibacterium.15080	Actinomyces.15504	Actinomyces.11625	Streptococcus.14693	Neisseria.16010	Prevotella.11420	Capnocytophaga.1574	Sutterella.163	Streptococcus.11586	Actinobacillus.14912	EW055.15198	Neisseria.11411	Streptococcus.17925	Selenomonas.17329	Corynebacterium.11529	Haemophilus.1821	Lachnospiraceae.18016	Porphyromonas.11570	Porphyromonas.14297	Prevotella.14846	Actinomyces.11750	Streptococcus.17243	Neisseria.19677	Corynebacterium.12555	Propionibacterium.11939	Roseburia.14465	Propionibacterium.11775	Anaerococcus.12798	Bacteroides.14403	Clostridium.1270	Roseburia.1208	Parabacteroides.13915	Ruminococcus.1206	Faecalibacterium.12580	Granulicatella.15288
Corynebacterium.12335	Prevotellaceae.12767	Staphylococcus.13840	YS2.12268	Actinomyces.25466	Veillonellaceae.25187	Streptococcus.12003	Neisseria.14751	Veillonella.18073	Porphyromonas.11644	Campylobacter.15086	Pseudomonas.15511	Clostridiales.1163	Prevotella.14719	ClostridialesFamilyXI.IncertaeSedis.16030	Actinomyces.11438	EW055.15751	Propionibacterium.16309	Actinomyces.11587	Streptococcus.14915	Streptococcus.15212	Actinomyces.11441	Atopobium.17931	Veillonella.1733	Capnocytophaga.11538	Tannerella.18215	Veillonella.18041	Streptococcus.11574	Streptococcus.14302	Propionibacterium.14856	Actinomyces.11756	Haemophilus.17244	Leptotrichia.19695	Alloiococcus.1256	Propionibacterium.11954	Propionibacterium.14474	CW040.11783	Haemophilus.1280	Propionibacterium.14439	Phascolarctobacterium.12700	Propionibacterium.12081	Selenomonas.1392	Actinomyces.12061	Propionibacterium.12587	Granulicatella.15296
Oscillospira.1235	Parabacteroides.12771	Propionibacterium.13843	Bacteroides.12279	Lachnospiraceae.25551	Clostridiales.25225	Lachnospiraceae.12004	Prevotella.14756	Actinomyces.18092	Rothia.11646	SR1.15106	Selenomonas.15512	Haemophilus.11630	Clostridiales.14735	Selenomonas.16032	Neisseria.11440	EW055.15808	Corynebacterium.16310	Capnocytophaga.11601	Clostridium.1492	Actinomyces.15218	Lachnospiraceae.11442	Propionibacterium.17936	Gemella.1735	Streptococcus.1154	Actinomyces.18312	Veillonella.18073	Streptococcus.11586	SR1.14324	Actinomyces.14888	Leptotrichia.11766	Porphyromonas.17264	Selenomonas.19723	Propionibacterium.12573	Veillonella.11956	Neisseria.14502	Bacteroides.11796	Propionibacterium.12809	Granulicatella.14447	Streptococcus.12706	Bacteroides.12082	Propionibacterium.13961	Actinomycetales.12064	Corynebacterium.12590	Rothia.15314
Corynebacterium.12382	Clostridium.1279	Haemophilus.13855	Bacteroides.1228	Bacteroidales.25629	Akkermansia.25227	Haemophilus.12007	Veillonella.14758	Actinomyces.18098	Gemella.11647	TM7.3.15109	Actinomyces.15529	Prevotella.11631	Selenomonas.14737	Bacteroides.16049	Gemella.11444	Prevotella.15813	Veillonella.16341	Prevotella.11603	Prevotella.14920	Pasteurellaceae.15251	Corynebacterium.11449	Campylobacter.17942	Actinomyces.17391	Actinomyces.11540	Burkholderiales.18371	Neisseria.18077	Actinomyces.11587	Haemophilus.14339	Sphingomonadaceae.1489	Root.11778	Selenomonas.17335	Gemella.19760	Diaphorobacter.12589	Propionibacterium.11966	Streptococcus.14503	Propionibacterium.11799	Lachnospiraceae.1282	Propionibacterium.1446	Gemella.1271	Propionibacterium.12084	Staphylococcaceae.13964	Rothia.12072	Propionibacterium.12603	Lactobacillus.15374
Geobacter.12389	Prevotella.12795	Corynebacterium.1386	Alistipes.12288	Oscillospira.25638	Prevotella.25250	Streptococcus.12010	Haemophilus.1477	Neisseria.18110	Haemophilus.11652	Actinomyces.15126	Gemella.15530	Gemella.11640	Corynebacterium.14767	Leptotrichia.16054	Leptotrichia.11453	Actinomyces.15868	Clostridiales.16357	Prevotella.11606	Actinomyces.14921	Bacteroidales.15266	Leptotrichia.11453	Prevotella.17943	Actinobacillus.17397	Leptotrichia.1155	Alistipes.184	Neisseria.18110	Capnocytophaga.11601	Actinomyces.14344	Roseburia.14891	Prevotella.11782	EW055.17369	Actinomyces.1981	Rothia.1259	Propionibacterium.11973	Actinomyces.14512	Phascolarctobacterium.118	Leptotrichia.12821	Propionibacterium.1448	Corynebacteriaceae.12728	Propionibacterium.12086	Capnocytophaga.13968	Propionibacterium.12073	Flavobacteriaceae.12606	Lactobacillus.1538
Propionibacterium.12390	Neisseria.12799	Propionibacterium.13874	Parabacteroides.12311	Bacteroidales.25678	Lachnospiraceae.25299	Campylobacter.12018	Actinomyces.1478	Actinomyces.18122	Capnocytophaga.11667	Root.15135	Actinomyces.1557	Porphyromonas.11644	Flavobacteriaceae.14785	Clostridiaceae.16066	Moryella.11455	Roseburia.15869	Streptococcus.16369	Actinomycetales.11608	Prevotella.14924	Actinomyces.15274	Corynebacterium.11458	Streptococcus.1795	Streptococcus.17400	Corynebacterium.11552	Burkholderiales.18449	EW055.18118	Prevotella.11603	Actinomyces.14359	Streptococcus.14894	CW040.11783	EW055.17399	Rothia.19813	Corynebacterium.12590	Pontibacter.11975	Propionibacterium.14514	Actinomycetales.11809	Selenomonas.12826	Porphyromonas.14509	Propionibacterium.12738	Paenibacillaceae.12092	Propionibacterium.13971	Propionibacterium.12079	Corynebacteriaceae.12607	Rothia.15386
Streptococcus.12398	EW055.12811	Tannerella.13898	Parabacteroides.12326	Clostridiales.25763	Granulicatella.25339	Streptococcus.12042	Prevotella.14817	Fusobacterium.18137	Actinomyces.11669	Streptococcaceae.15138	Corynebacterium.15575	Rothia.11646	Staphylococcus.14803	Corynebacterium.16074	Streptococcus.1146	EW055.1589	Lautropia.16372	Campylobacter.11609	Streptococcus.14931	Leptotrichia.15295	Spirochaetes.11462	Carnobacteriaceae.17950	Actinomyces.17436	TM7.3.11566	Campylobacter.18473	Prevotella.18132	Prevotella.11606	Streptococcus.14380	Actinomyces.14909	Actinomyces.11784	Haemophilus.17408	Streptococcus.19830	Propionibacterium.12597	Streptococcus.11982	Dialister.14539	Granulicatella.1182	Streptococcus.12828	Propionibacterium.14549	Corynebacterium.12743	Propionibacterium.12093	Propionibacterium.13981	Propionibacterium.12084	Propionibacterium.12608	Staphylococcus.15397
Dialister.124	Propionibacterium.12824	Prevotella.139	Ruminococcaceae.1233	Ruminococcaceae.25820	Megasphaera.25344	Porphyromonas.12066	Streptococcus.14828	Prevotella.18171	Prevotella.11673	Actinomyces.15161	Streptococcus.15584	Gemella.11647	Selenomonas.14804	Propionibacterium.16108	Spirochaetes.11462	Capnocytophaga.15905	Actinomyces.16399	Neisseria.11611	Actinomyces.14962	EW055.15321	Selenomonas.11463	Haemophilus.17956	Lactobacillus.17438	Corynebacterium.11569	Lautropia.18483	Prevotella.18138	Campylobacter.11609	Bergeyella.1441	Tannerella.14923	Actinomyces.11790	Bacteroides.17480	Selenomonas.19853	Propionibacterium.12604	Eubacterium.11995	Corynebacterium.14551	Streptococcus.11824	Neisseria.1283	Faecalibacterium.14601	Staphylococcus.12756	Anaerococcus.12101	Propionibacterium.13995	Propionibacterium.12086	Janibacter.12612	Staphylococcaceae.15402
Root.1241	Propionibacterium.12830	Bacteroides.13909	Ruminococcaceae.12346	RF39.25858	Root.25380	Streptococcus.12067	Campylobacter.14832	Streptococcus.18199	Veillonella.11679	Actinomyces.15174	Fusobacterium.15605	Actinomyces.11669	Leptotrichia.14805	Brachymonas.16120	Prevotella.11470	Prevotella.15911	Microbacterium.1641	Rothia.11615	Gemella.14997	Neisseria.15409	Actinomyces.11466	Capnocytophaga.17979	Ruminococcus.17531	Porphyromonas.11570	Pseudomonas.18495	Streptococcus.18185	Neisseria.11610	Actinomyces.1442	Bacteroides.14926	Veillonella.11793	Actinomycetales.17515	Selenomonas.19865	Janibacter.12612	Propionibacterium.11998	Veillonella.14561	Actinomycetales.11828	Clostridiales.12839	Propionibacterium.14602	Neisseria.12761	Propionibacterium.12117	Prevotella.140	Propionibacterium.12087	Propionibacterium.12613	Actinomyces.15412
Bacteroides.12419	Propionibacterium.12841	Rothia.13943	Ruminococcaceae.12349	Subdoligranulum.25867	Ruminococcaceae.25388	Rothia.12072	Sphingomonadaceae.1489	Streptococcus.18208	Haemophilus.11680	Capnocytophaga.15179	Flavobacteriaceae.15662	Clostridiales.1167	Streptococcus.14828	Streptococcus.16122	Streptococcus.11476	Prevotella.15919	Selenomonas.16416	Actinobacillus.11624	Porphyromonas.15000	Actinomyces.15412	Treponema.1147	Haemophilus.17989	Veillonella.17548	Streptococcus.11574	Gemella.18499	CW040.18186	Neisseria.11611	Prevotella.14429	Lactobacillus.14947	Fusobacterium.11804	Staphylococcus.17524	Prevotella.19875	Gemella.12616	Lactobacillus.12	Micromonosporaceae.14566	Propionibacterium.11842	Propionibacterium.12852	Propionibacterium.14640	Propionibacterium.12762	Gemella.12118	Corynebacterium.14015	Propionibacterium.12090	Propionibacterium.1262	Streptococcus.15430
Corynebacterium.12424	Bacteroides.12844	Streptococcus.13952	Oscillospira.1235	Prevotella.25924	Streptococcus.25427	Streptococcus.12094	Porphyromonas.14890	Actinomyces.18219	Campylobacter.11683	Streptococcus.15180	Leptotrichia.15710	Streptococcus.11671	ClostridialesFamilyXI.IncertaeSedis.14829	Corynebacterium.16134	Selenomonas.1148	Treponema.15953	EW055.16429	Selenomonas.11629	EW055.15001	Actinomyces.1543	Selenomonas.1148	Lachnospiraceae.18016	Alicyclobacillus.17555	Kingella.11582	Streptococcus.18515	Root.18193	Actinomyces.11612	Kocuria.1443	Actinomyces.14956	Prevotella.11807	Actinomyces.17534	Capnocytophaga.19882	Streptococcus.12620	Streptococcus.12005	Propionibacterium.14572	Propionibacterium.11846	Propionibacterium.12876	Actinomyces.1465	Propionibacterium.12783	Corynebacterium.12119	Streptococcus.14017	Bacteroides.121	Propionibacterium.12623	Porphyromonadaceae.15443
Propionibacterium.12426	Prevotella.12855	Prevotella.13959	Bacteroides.12351	Alphaproteobacteria.2595	Actinomyces.25428	Capnocytophaga.12110	Streptococcus.14931	Prevotella.18221	Neisseria.11686	Streptococcus.15193	Treponema.15716	Prevotella.11674	Victivallaceae.14842	Actinomyces.16143	Actinomyces.11486	Actinomyces.15972	Actinomycetales.1647	Clostridiales.1163	Actinomycetales.15018	Streptococcus.15444	Capnocytophaga.11481	Prevotella.18017	Dechloromonas.1760	Corynebacterium.11596	Actinomyces.18530	Moryella.18204	Rothia.11615	Prevotella.14436	Streptococcus.14983	Actinomyces.11812	Porphyromonas.17587	Alphaproteobacteria.2000	Alcaligenaceae.1263	Propionibacterium.12017	Actinomyces.1458	Propionibacterium.11849	Propionibacterium.12884	Staphylococcus.14654	Propionibacterium.12787	Erysipelotrichaceae.12129	Propionibacterium.14027	Anaerococcus.12101	Alcaligenaceae.1263	Ruminococcus.15449
Corynebacterium.12427	Propionibacterium.12865	Propionibacterium.13973	Rikenellaceae.12355	Prevotella.25972	Veillonellaceae.25441	Gemella.12118	Selenomonas.14935	Streptococcus.18251	CW040.11689	Propionibacterium.15194	Prevotella.15728	Haemophilus.11680	Prevotella.14846	Faecalibacterium.16145	Fusobacterium.11488	Actinomyces.15988	Prevotella.16479	Haemophilus.11630	Ruminococcus.15022	Selenomonas.15457	Fusobacterium.11488	Neisseria.18077	Lactobacillus.17620	Capnocytophaga.11601	Streptococcus.18559	Prevotella.18221	Bacteroides.11618	Porphyromonas.14471	Veillonella.14995	Selenomonas.11816	Flavobacteriaceae.17632	Dialister.20006	Propionibacterium.12659	Acetobacteraceae.12021	Staphylococcus.14596	Janibacter.1185	Oscillospira.1289	Streptococcus.1467	Clostridium.1279	Corynebacteriaceae.12133	Actinomyces.14032	Propionibacterium.12105	Propionibacterium.12639	Propionibacterium.15481
Propionibacterium.12435	Propionibacterium.12876	Propionibacterium.13981	Bacteroides.12368	Prevotella.25981	Alistipes.25498	Campylobacter.12122	Actinomycetales.14939	Capnocytophaga.18260	Prevotella.1169	Corynebacteriaceae.15195	Streptococcus.15747	Neisseria.11686	Kingella.14887	Bacteroides.16161	Streptococcus.1149	Lautropia.15989	Roseburia.16484	Prevotella.11631	Neisseria.15032	EW055.15499	Streptococcus.1149	Actinomyces.18098	Gemella.17690	Prevotella.11606	Selenomonas.18589	Root.18237	Actinomyces.1162	Rothia.14482	Leptotrichia.15011	Granulicatella.1182	Rothia.17640	Streptococcus.2001	Propionibacterium.12661	Bacillus.12022	Clostridiales.1460	Propionibacterium.11855	Propionibacterium.12890	Propionibacterium.14674	Corynebacteriaceae.12792	Veillonella.12136	Rickettsia.14045	Propionibacterium.12108	Dialister.1267	Ruminococcus.155
Bacteroides.1244	Capnocytophaga.12877	Anaerococcus.13984	Lachnospiraceae.12371	Prevotella.25982	Bacteroidales.25501	Streptococcus.12134	Prevotella.1495	Root.18284	Prevotella.11693	Streptococcus.15200	Streptococcus.15786	CW040.11689	Actinomyces.14888	Actinomyces.1618	Actinomyces.11495	Actinomyces.15990	Corynebacterium.16522	F16.11637	Odoribacter.15036	Actinomyces.15504	Actinomyces.11491	Porphyromonas.18105	Alicyclobacillus.17692	Actinomycetales.11608	Streptococcus.18597	Gemella.18247	Streptococcus.11626	Selenomonas.14492	Actinomyces.15012	Streptococcus.11824	Streptococcus.17669	Actinomyces.20036	Propionibacterium.12664	Bacteroides.12025	Faecalibacterium.14601	Corynebacteriaceae.11858	Propionibacterium.12892	Propionibacterium.14675	Bacteroides.128	Actinomyces.12143	Capnocytophaga.14079	Propionibacterium.12109	Granulicatella.12676	Bacteroides.1550
Propionibacterium.12446	Actinomyces.1288	Propionibacterium.13985	Bacteroides.12373	Ruminococcaceae.25991	Streptococcus.25507	Veillonella.12136	Leptotrichia.14957	CW040.18303	Streptococcus.11695	Prevotella.15213	Lachnospiraceae.158	Prevotella.1169	Roseburia.14891	Actinomycetales.1621	Capnocytophaga.11497	Neisseria.16011	Bacteroides.16539	Porphyromonas.11644	Actinomyces.15096	Actinomyces.15529	Prevotella.11496	Prevotella.18132	Veillonella.17700	Campylobacter.11609	Leptotrichia.18598	Bergeyella.18348	Selenomonas.11629	Neisseriaceae.14495	Ruminococcus.15022	Corynebacteriaceae.11825	Bacteroidetes.17679	Tannerella.20047	Bacteroides.12671	Corynebacteriaceae.12031	Rothia.14605	Propionibacterium.11864	Propionibacterium.12895	Streptococcus.14676	Propionibacterium.12802	Propionibacterium.12149	Streptococcus.14092	Corynebacterium.12119	Gemella.1271	Prevotella.15500
Veillonella.12449	Propionibacterium.12884	Streptococcus.13986	Bacteroidales.12374	Lachnospiraceae.26005	Ruminococcaceae.2551	Selenomonas.1214	Streptococcus.1496	ClostridialesFamilyXI.IncertaeSedis.18311	Peptostreptococcus.117	Prevotella.15228	Actinomyces.15846	Prevotella.11693	Actinomyces.14909	Campylobacter.1623	Campylobacter.11499	ClostridialesFamilyXI.IncertaeSedis.16030	Selenomonas.16554	Rothia.11646	Porphyromonadaceae.15114	Streptococcus.15548	Capnocytophaga.11497	Streptococcus.18163	Streptococcus.17712	Neisseria.11611	Pasteurellaceae.18611	Streptococcus.18350	Clostridiales.1163	Haemophilus.14500	Corynebacterium.15023	Streptococcus.11826	Root.17688	Treponema.2014	Propionibacterium.12672	Propionibacterium.12035	Propionibacterium.14621	Actinomycetales.11865	Streptococcus.12904	Staphylococcus.14684	Cyanobacteria.12804	Corynebacterium.12156	Flavobacteriaceae.1410	Root.12124	Propionibacterium.12714	Selenomonas.1551
Corynebacterium.12456	Corynebacterium.12889	Streptococcus.14012	Ruminococcus.12388	Clostridiales.26034	Bacteroidales.25613	Streptococcus.12144	Alcaligenaceae.14966	Actinomyces.18318	Streptococcus.1170	Capnocytophaga.15236	Leptotrichia.15855	Streptococcus.11695	Tannerella.14917	Actinomyces.16266	Gemella.11503	ClostridialesFamilyXI.IncertaeSedis.1604	Corynebacterium.16557	Gemella.11647	Comamonadaceae.15152	Prevotella.15558	Gemella.11503	Haemophilus.18174	Prevotella.17716	Streptococcus.11623	Prevotella.18620	Bacteroidetes.1838	Prevotella.11631	Veillonellaceae.14522	Haemophilus.15027	Haemophilus.11830	Gemella.17690	Actinomyces.20225	Porphyromonas.12677	Actinomycetales.12041	Propionibacterium.14629	Propionibacterium.11877	Fusobacterium.1291	Peptoniphilus.14697	Corynebacterium.12815	Propionibacterium.12158	Lactobacillus.14100	Staphylococcus.12154	Propionibacterium.12718	Bacteroides.15516
Bacteroides.1246	Oscillospira.1289	Corynebacterium.14015	Root.12391	Clostridiales.26087	Alistipes.25626	Prevotella.1215	Capnocytophaga.14987	Streptococcus.18349	Leptotrichia.11705	Actinomyces.15300	Actinomyces.1586	Peptostreptococcus.117	Prevotella.14920	Coprococcus.16291	EW055.11508	Actinomyces.16059	Prevotella.16559	Capnocytophaga.11667	Actinomyces.15161	Rothia.1556	EW055.11508	Streptococcus.18177	Streptococcus.17721	Selenomonas.11629	Root.18651	Flavobacteriaceae.18406	Porphyromonas.11644	Streptococcus.14524	Streptococcus.15042	Veillonella.11831	Streptococcus.17728	Corynebacterium.20271	Propionibacterium.12679	Veillonella.12050	Lactobacillus.14638	Streptococcus.11878	Propionibacterium.12911	Porphyromonas.14703	Propionibacterium.12817	Propionibacterium.12163	Moraxella.14114	Propionibacterium.12155	Propionibacterium.12724	Propionibacterium.15532
Roseburia.12461	Eubacterium.12894	Propionibacterium.14026	Dialister.124	Bacteroides.26097	Actinomyces.25684	Prevotella.12150	Streptophyta.150	Streptococcus.18418	Actinomyces.11707	Selenomonas.15322	Roseburia.15869	Streptococcus.1170	Actinomyces.14921	Prevotella.16307	Abiotrophia.11513	Corynebacteriaceae.16063	Oscillospira.16568	Clostridiales.1167	Actinomyces.15176	Parabacteroides.15565	Selenomonas.11512	Gemella.18210	Lautropia.17757	Haemophilus.11630	Lactobacillus.18663	Actinomycetaceae.18410	Rothia.11646	Neisseria.14527	Streptococcus.15063	Streptococcus.11835	Streptococcus.17740	Prevotella.20434	EW055.12681	Propionibacterium.12054	Propionibacterium.14640	Propionibacterium.11893	Corynebacterium.12925	Sphingomonadaceae.14704	Corynebacteriaceae.12822	Propionibacterium.12167	Corynebacterium.14123	Anaerococcus.1216	Propionibacterium.12726	Streptococcus.1554
Rothia.12466	Propionibacterium.12895	Actinomyces.14032	Bacteroidales.1240	Ruminococcaceae.26099	Bacteroidales.25686	Streptococcus.12159	Capnocytophaga.1500	Streptococcus.18446	Veillonella.11708	EW055.15325	Leptotrichia.15939	Neisseria.11701	Prevotella.14924	Propionibacterium.16309	Campylobacter.11514	ClostridialesFamilyXI.IncertaeSedis.16070	Actinomyces.16614	Streptococcus.11671	Capnocytophaga.15179	Corynebacterium.15575	Abiotrophia.11513	Tannerella.18215	Streptococcus.17775	Prevotella.11631	Actinomyces.18709	Campylobacter.18424	Gemella.11647	Corynebacterium.14571	Bilophila.15070	Actinomyces.11837	Flavobacteriaceae.17741	Streptococcus.20547	Porphyromonas.12684	Propionibacterium.12056	Leptotrichia.14643	Corynebacterium.11896	Propionibacterium.12935	Propionibacterium.14705	Propionibacterium.12830	Propionibacterium.12168	Ruminococcaceae.1413	Propionibacterium.12163	Streptococcus.12727	Anaerococcus.15540
Corynebacterium.12481	Neisseria.1290	Propionibacterium.14041	Ruminococcaceae.12406	ML615J.28.26140	Prevotella.25697	Haemophilus.12162	Treponema.15007	Veillonella.18546	Actinomyces.11712	Streptococcus.15330	Actinomyces.15988	Leptotrichia.11705	Bacteroides.14926	Actinomyces.1631	Prevotella.11515	Prevotella.16073	Capnocytophaga.16658	Prevotella.11673	Gemella.15196	Haemophilus.15586	Campylobacter.11514	Propionibacterium.18255	Bacteroides.1779	Propionibacterium.11636	Prevotella.18731	Corynebacterium.18445	Clostridiales.1167	Capnocytophaga.14582	Subdoligranulum.15076	Actinomyces.1184	Catonella.17790	Streptococcus.2056	Ralstonia.12685	Propionibacterium.12057	Actinomycetales.14647	Propionibacterium.11904	Gemella.12936	Granulicatella.1471	Propionibacterium.12854	Propionibacterium.12176	Atopobium.14139	Fusobacterium.12164	Propionibacterium.12755	Micrococcus.15563
Staphylococcus.12490	Bulleidia.12902	Propionibacterium.14056	Bacteroides.12419	Ruminococcaceae.2622	Rikenellaceae.25721	Campylobacter.12172	Actinomyces.1501	Neisseria.18609	Prevotella.11718	Streptococcus.15333	Actinomyces.15990	Actinomyces.11707	Streptococcus.14931	Prevotella.16328	Streptococcaceae.11522	Actinomyces.16079	Porphyromonas.16663	Prevotella.11674	Actinomyces.1520	Streptococcus.15596	Prevotella.11515	Actinomycetales.18272	Actinomyces.17799	Porphyromonas.11644	Haemophilus.18732	Treponema.18460	Prevotella.11673	Capnocytophaga.14612	Ruminococcaceae.15082	Streptococcus.11843	Flavobacteriaceae.17797	Lautropia.20579	Streptophyta.12686	Actinomycetales.12064	Actinomyces.1465	Propionibacterium.11909	Propionibacterium.12939	Root.14710	Corynebacterium.12858	Propionibacterium.12183	Prevotella.14141	Propionibacterium.12171	Neisseria.12761	Corynebacterium.15567
Corynebacteriaceae.12499	Propionibacterium.12905	Bacteroides.14061	Ruminococcaceae.12422	Parabacteroides.26228	Lactobacillus.25725	Neisseria.12173	Corynebacterium.15023	Actinomyces.18629	Clostridiales.11719	Actinomyces.15340	Actinomyces.15994	Veillonella.11708	Lactobacillus.14947	Bacteroidales.1633	F16.11523	Porphyromonas.16083	Bacteroides.16666	Porphyromonas.11675	Streptococcus.15204	Sphingobacteriales.15599	F16.11523	Actinomyces.18301	Streptococcus.17813	Rothia.11646	Prevotella.18736	Prevotella.18475	Prevotella.11674	Leptotrichia.14617	Fusobacteriaceae.15107	Streptococcus.11847	Neisseria.1780	Neisseria.20601	Granulicatella.12695	EW055.12068	Propionibacterium.14651	Propionibacterium.11912	Lautropia.12942	Propionibacterium.14721	Propionibacterium.12884	Propionibacterium.1219	Alcaligenaceae.14151	Propionibacterium.12183	Propionibacterium.12765	Corynebacterium.15575
Leptotrichia.125	Capnocytophaga.12918	Propionibacterium.14069	Lachnospiraceae.12423	Bacteroidales.26234	Ruminococcus.25762	Streptococcaceae.12175	Prevotella.15058	Selenomonas.18630	Rothia.1172	Veillonella.15342	Bacteroides.16002	ClostridialesFamilyXI.IncertaeSedis.1171	Prevotella.1495	Veillonella.16341	Prevotella.11524	Bacteroidetes.16091	TM7.3.16671	Haemophilus.11680	Actinomyces.15224	Fusobacterium.15605	Prevotella.11524	CW040.18303	Actinomyces.1784	Capnocytophaga.11667	Staphylococcus.18763	Streptococcus.18538	Haemophilus.11680	Clostridiales.14619	Porphyromonadaceae.15114	Actinomyces.11848	Capnocytophaga.17806	Prevotella.2061	Streptococcus.12698	Alcaligenaceae.1207	Porphyromonas.14656	Streptococcus.1192	Propionibacterium.12965	Eubacterium.14745	Propionibacterium.12899	Corynebacterium.12190	Propionibacterium.14162	Propionibacterium.12189	Propionibacterium.12768	Gemmatimonadaceae.15587
Corynebacterium.12502	Propionibacterium.12920	Propionibacterium.14120	Clostridiales.12432	Clostridiales.26250	Prevotella.25851	Prevotellaceae.1218	Veillonella.15066	Selenomonas.18631	Prevotella.11723	Corynebacterium.15343	Prevotella.16023	Actinomyces.11712	Streptococcus.14979	Capnocytophaga.16367	Streptococcus.1153	Pasteurellaceae.1611	Bacteroides.16695	Campylobacter.11683	Streptococcus.15225	Actinomyces.15620	EW055.11526	Actinomyces.18312	Lachnospiraceae.17852	Actinomyces.11669	Streptococcus.18770	Neisseria.1854	Campylobacter.11683	Burkholderiales.14628	Actinobacillus.15127	Granulicatella.11850	Selenomonas.17824	Bergeyella.20631	Mogibacterium.127	Propionibacterium.12105	Kineosporiaceae.14673	Propionibacterium.11924	Propionibacterium.12980	Neisseria.14751	Prevotella.129	Propionibacterium.12193	Atopobium.14174	Propionibacterium.1219	Clostridiales.1277	Lachnospiraceae.15588
Corynebacterium.12510	Dialister.1294	Ruminococcaceae.1413	Dialister.12433	RF39.2633	Alistipes.25905	Root.12195	Prevotella.15084	Flavobacteriaceae.18643	Gemella.11728	Actinomyces.15359	Parabacteroides.16034	Prevotella.11718	Actinomyces.14986	Streptococcus.16369	Porphyromonas.11531	Ruminococcus.16112	Actinomyces.1671	Neisseria.11686	Campylobacter.15243	Streptococcus.15624	Corynebacterium.11527	Streptococcus.18327	Veillonellaceae.17853	Prevotella.11674	Porphyromonas.18774	Streptococcus.18557	Neisseria.11686	Propionibacterium.14640	Streptococcaceae.15138	Lachnospiraceae.11852	Veillonellaceae.17853	Prevotella.20637	Phascolarctobacterium.12700	Propionibacterium.12108	Clostridium.14685	Granulicatella.11929	Granulicatella.12983	Propionibacterium.14762	Corynebacteriaceae.12934	Actinomycetales.12199	Propionibacterium.14198	Propionibacterium.12192	Propionibacterium.12774	Pseudomonas.15618
Actinomyces.12517	Lautropia.12942	Propionibacterium.14138	Bacteroides.1244	Prevotella.26352	Porphyromonas.25927	Leptotrichia.122	Aggregatibacter.15105	Streptococcus.1865	Flavobacteriaceae.1173	Veillonellaceae.1536	Streptococcus.16037	Clostridiales.11719	Streptococcus.14999	Bacteroides.16418	Capnocytophaga.11538	Selenomonas.16114	Prevotella.16763	CW040.11689	Neisseriaceae.15245	Actinomyces.15625	Neisseria.11528	Actinomyces.18331	Porphyromonas.17867	Porphyromonas.11675	Streptococcus.18789	Peptostreptococcus.18582	CW040.11689	Prevotella.14644	Lactobacillus.15140	Streptococcus.11854	Flavobacteriaceae.1787	Campylobacter.20707	Streptococcus.12706	Propionibacterium.12109	Raoultella.14694	Propionibacterium.1193	Actinomyces.12987	Actinomyces.14777	Dialister.1294	Actinomyces.12208	Bacteroides.14221	Propionibacterium.12193	Peptoniphilus.12780	Rothia.15627
Haemophilus.12528	Streptococcus.12946	Corynebacterium.14156	Bacteroidales.12441	Prevotella.2650	Bacteroidales.25945	Streptococcus.12214	Corynebacterium.15122	Root.18652	Fusobacterium.11734	Actinomyces.15365	ClostridialesFamilyXI.IncertaeSedis.1604	Rothia.1172	Ruminococcus.15022	Treponema.16424	Gemella.11539	Treponema.16119	Actinomyces.16814	Prevotella.1169	Alistipes.15254	Propionibacterium.15655	Corynebacterium.11529	Streptococcus.18350	Prevotella.1788	Haemophilus.11680	Haemophilus.18796	Selenomonas.18588	Prevotella.1169	Prevotella.14671	Faecalibacterium.15158	Rothia.11861	Porphyromonas.17926	Actinomyces.20721	Corynebacterium.12715	Actinomycetales.1211	Peptoniphilus.14697	Propionibacterium.11932	Roseburia.12992	Rothia.14788	Propionibacterium.12948	Staphylococcus.12211	Actinomyces.14234	Lachnospiraceae.12194	Corynebacterium.12781	Comamonadaceae.15639
Streptophyta.1254	Propionibacterium.12949	Propionibacterium.14162	Clostridiales.12442	Catabacteriaceae.26525	Alistipes.2604	Pasteurellaceae.12215	Actinomyces.15126	Eubacterium.18668	Actinomyces.11735	Porphyromonas.15366	Corynebacterium.16074	Gemella.11728	Neisseria.15032	Lachnospiraceae.1645	Leptotrichia.1155	Actinomyces.16130	Veillonella.16822	Prevotella.11693	Prevotella.15268	Streptococcus.15677	Porphyromonas.11531	Streptococcus.1839	Prevotella.17888	Neisseria.11686	Streptococcus.18805	Actinomyces.18591	Prevotella.11693	Prevotella.14690	Streptococcus.15169	Streptococcus.11878	Streptococcus.17974	Actinomyces.20759	Propionibacterium.12718	Streptococcus.12112	Campylobacter.1470	Propionibacterium.11937	Capnocytophaga.12998	Neisseria.1480	Propionibacterium.12949	Propionibacterium.12218	Firmicutes.1424	Burkholderiales.12198	Propionibacterium.12783	Neisseria.15649
Propionibacterium.12540	Actinomyces.12952	Ralstonia.1417	Prevotella.12443	Bacteroidales.26547	Oscillospira.26148	Lautropia.12223	Bacteroides.15133	Haemophilus.18670	Neisseria.11736	Dialister.15513	Actinomyces.16079	Fusobacterium.11734	Odoribacter.15036	Neisseria.16457	Haemophilus.11553	Leptotrichia.1620	Streptophyta.16824	Peptostreptococcus.117	Alistipes.15271	Streptococcus.15684	Capnocytophaga.11538	Streptococcus.18398	Actinomyces.17935	CW040.11689	Corynebacterium.18818	Actinomyces.18601	Actinomyces.11697	Root.14702	Alistipes.15190	Veillonellaceae.1188	Haemophilus.17989	Eikenella.20779	Lautropia.12722	Root.12115	ClostridialesFamilyXI.IncertaeSedis.14708	Propionibacterium.11939	Actinomycetales.13003	Staphylococcus.14807	Propionibacterium.12964	Propionibacterium.12221	Propionibacterium.14241	Leptotrichia.122	Propionibacterium.12786	Anaerococcus.15660
Staphylococcus.1255	Propionibacterium.12969	Propionibacterium.14207	Ruminococcaceae.1245	Clostridiales.26549	Prevotella.26258	Granulicatella.12226	Actinomyces.15148	Leptotrichia.18674	Haemophilus.11738	Campylobacter.1553	Streptococcus.1608	Neisseria.11736	Actinomyces.15096	Actinomyces.16467	Neisseria.11554	Actinobacillus.16207	Bacteroidales.16826	Streptococcus.1170	Treponema.15287	Lactobacillus.15690	Streptococcus.1154	Actinomyces.18470	Streptococcus.17984	Prevotella.11693	Selenomonas.18838	Lactobacillus.18607	Peptostreptococcus.117	Prevotella.14719	Streptococcus.15193	Capnocytophaga.11882	Haemophilus.17994	Streptococcus.20844	Corynebacteriaceae.12728	Vagococcus.12135	Granulicatella.1471	Propionibacterium.11953	Actinomycetales.13019	Actinomyces.1481	Acinetobacter.12968	Actinomycetales.12222	Granulicatella.14255	Alicyclobacillus.12205	Bacteroides.12791	Pasteurellaceae.15668
Alloiococcus.1256	Propionibacteriaceae.12978	Parabacteroides.14209	Ruminococcaceae.12454	Ruminococcaceae.26589	Streptococcus.26268	Streptococcus.1223	Actinomyces.15161	Selenomonas.1869	Rothia.1174	Selenomonas.15538	Propionibacterium.16108	Haemophilus.11738	Fusobacteriaceae.15107	Actinomycetales.1647	ClostridialesFamilyXI.IncertaeSedis.11556	Alloscardovia.16211	Oribacterium.16873	Neisseria.11701	Actinomycetales.15294	Granulicatella.15707	Actinomyces.11540	Lautropia.18483	Campylobacter.1799	Peptostreptococcus.117	Selenomonas.18842	Streptococcus.18632	Streptococcus.1170	Pantoea.1473	Corynebacteriaceae.15195	Haemophilus.11883	Prevotella.180	Actinomyces.20860	Corynebacterium.12743	Mycobacterium.12142	Propionibacterium.14713	Propionibacterium.11957	Sphingomonadaceae.13032	Propionibacterium.14847	Propionibacteriaceae.12978	Lautropia.12223	Haemophilus.1427	Propionibacterium.12207	Corynebacteriaceae.12792	Roseburia.15671
Pedobacter.12563	Mycobacterium.12979	Pseudoclavibacter.14213	Bacteroides.1246	Root.26598	Corynebacterium.26313	Fusobacterium.12231	Fusobacterium.1519	Flavobacteriaceae.18694	Prevotella.11749	Leptotrichia.15559	Propionibacterium.16118	Rothia.1174	Porphyromonadaceae.1511	Selenomonas.16493	Oribacterium.11565	Fusobacterium.16270	Prevotellaceae.16876	Leptotrichia.11705	Streptococcus.15297	Porphyromonas.15725	Leptotrichia.1155	Prevotella.18494	Leptotrichia.17991	Streptococcus.1170	Haemophilus.1887	Oribacterium.18645	Actinomyces.11707	Streptococcus.14730	Actinomyces.1520	Actinomyces.11888	Actinomyces.18008	Corynebacterium.20937	Propionibacterium.12762	Actinomyces.12143	Actinomycetales.14723	Capnocytophaga.11958	Propionibacterium.13035	Corynebacteriaceae.14849	Mycobacterium.12979	Actinomycetales.12225	Propionibacterium.14274	Propionibacterium.12209	Haemophilus.1280	Propionibacterium.15673
Streptococcus.12566	Veillonella.12986	Faecalibacterium.14219	Roseburia.12461	Bacteroidales.26659	Bacteroidales.26360	Veillonella.12233	Streptococcus.15193	Actinomyces.18705	Porphyromonas.1175	Prevotella.15571	Lactobacillus.16126	Actinomyces.11741	Corynebacterium.15122	Neisseria.16502	Gemella.1157	Megasphaera.16302	Streptococcus.16881	Actinomyces.11707	Selenomonas.15310	Veillonella.15727	Corynebacterium.11552	Streptococcus.18515	Actinomyces.17993	Neisseria.11701	Prevotella.18899	Prevotella.18655	Veillonella.11708	Corynebacterium.14748	Streptococcus.15200	Veillonella.11897	Actinomyces.18056	Lachnospira.211	Prevotellaceae.12767	Staphylococcus.12154	Nocardioidaceae.14791	Staphylococcus.11963	Mitsuokella.1304	Corynebacterium.14852	Propionibacterium.12985	Fusobacterium.12231	Propionibacterium.14290	Propionibacterium.12218	Propionibacterium.12809	Propionibacterium.15680
Propionibacterium.12568	Leptotrichia.13011	Corynebacterium.1423	Veillonella.12469	Dialister.26670	Firmicutes.26369	Aggregatibacter.12235	Bacteroides.152	Streptococcus.18743	Actinomyces.1176	Actinomyces.15576	Actinomyces.16130	Actinomyces.11742	Lactobacillus.15140	Leptotrichia.16512	Porphyromonas.11570	Capnocytophaga.16312	Leptotrichia.16891	Veillonella.11708	Lachnospiraceae.15327	Streptococcus.1573	TM7.3.11566	Streptococcus.18519	Streptococcus.1800	Leptotrichia.11705	Ralstonia.18905	Streptococcus.18658	ClostridialesFamilyXI.IncertaeSedis.1171	Corynebacterium.14767	Streptococcus.15212	Actinobacillus.119	SR1.18061	Dialister.21129	Neisseria.12778	Corynebacterium.12156	Leptotrichia.14805	Anaerococcus.1197	Prevotella.13040	Carnobacteriaceae.1488	Veillonella.12986	Propionibacterium.12236	Porphyromonas.14297	Actinomycetales.12222	Peptoniphilus.1281	Hymenobacter.15687
Faecalibacterium.1257	Root.1302	Granulicatella.14255	Ruminococcaceae.12470	Alistipes.26691	Ruminococcaceae.26392	Actinomyces.12243	Capnocytophaga.15236	Capnocytophaga.18762	Streptococcus.11768	Campylobacter.15580	Actinobacillus.16207	Prevotella.11749	Haemophilus.15156	Streptococcus.16518	Streptococcus.11574	Pasteurellaceae.16314	Kingella.16903	ClostridialesFamilyXI.IncertaeSedis.1171	Fusobacterium.15329	Streptococcus.15745	Streptococcus.11574	Selenomonas.18528	Granulicatella.18007	Prevotella.11718	Selenomonas.18909	Streptococcus.18667	Actinomyces.11712	Haemophilus.1477	Lachnospira.15219	Prevotella.11902	Haemophilus.18062	Actinomyces.2115	Corynebacterium.12789	Propionibacterium.12158	Prevotella.14854	Bacteroides.11972	Corynebacterium.13050	Sphingomonadaceae.1489	Propionibacterium.12988	Bacillaceae.12249	Streptococcus.14318	Actinomycetales.12225	Lachnospiraceae.1282	Corynebacterium.15696
Corynebacterium.12581	Propionibacterium.13023	Prevotella.14267	Bacteroidales.12472	Prevotella.26695	Eubacterium.26467	Actinomyces.12263	Neisseriaceae.15245	Streptococcus.18770	Prevotella.11782	Lautropia.15594	Propionibacterium.16214	Actinomyces.11756	Actinomyces.15174	Actinomyces.16533	Streptococcus.11586	Neisseria.16342	Bacteroides.1693	Actinomyces.11712	Corynebacterium.15335	Streptococcus.15747	Kingella.11582	Actinomyces.18530	EW055.18012	Clostridiales.11719	Neisseria.18932	Eubacterium.18668	Prevotella.11718	Bacilli.14772	Bacteroides.1523	Haemophilus.11905	ClostridialesFamilyXI.IncertaeSedis.18076	Lactobacillus.2117	Clostridium.1279	Propionibacterium.12163	EW055.14867	Propionibacterium.11973	Brevibacterium.13061	Streptococcus.14899	Neisseria.12990	Prevotella.12252	Bacteroides.14331	Propionibacterium.12236	Streptococcus.12828	Porphyromonas.1570
Corynebacterium.12583	Roseburia.13027	Propionibacterium.14285	Ruminococcaceae.12486	Prevotella.26736	Lautropia.26560	Streptococcus.12266	Corynebacterium.1525	Streptococcus.18783	CW040.11783	Prevotella.15598	Myxococcales.1622	Leptotrichia.11766	Prevotella.15177	Capnocytophaga.16587	Actinomyces.11587	Porphyromonas.16352	Lachnospiraceae.16945	Prevotella.11718	Actinomyces.15368	Streptococcus.15798	Capnocytophaga.11601	TM7.3.18533	Haemophilus.18035	Rothia.1172	Prevotella.1895	Porphyromonas.18691	Clostridiales.11719	Streptococcus.14781	Neisseriaceae.15245	Prevotella.11908	Actinomycetales.18079	EW055.212	Bacteroides.128	Propionibacterium.12167	Actinomyces.1487	Propionibacterium.11976	Corynebacterium.13069	Prevotella.149	Corynebacteriaceae.12997	Actinomyces.12256	Propionibacterium.14336	Bacteroides.12237	Propionibacterium.12835	Leptotrichia.15719
Rothia.1259	Bacteroides.13028	Propionibacterium.14296	Alcaligenaceae.12491	Streptococcus.26759	Ruminococcaceae.26574	Prevotella.12273	Actinomyces.15272	EW055.18829	Actinomyces.11784	Porphyromonas.15600	Selenomonas.16233	Streptococcus.11768	Leptotrichia.15192	Leptotrichia.16606	Capnocytophaga.11601	Fusobacterium.16353	Tannerella.16982	Clostridiales.11719	Neisseria.15372	Fusobacterium.15806	Prevotella.11606	Rothia.18536	Veillonella.18041	Prevotella.11721	Porphyromonas.19041	Porphyromonas.18696	Rothia.1172	Bacteroidales.14784	Streptococcus.1526	Prevotella.1191	SR1.18100	Actinomyces.2131	Propionibacterium.12802	Propionibacterium.12168	Lactobacillus.14870	Propionibacterium.11980	Actinomyces.13077	Actinobaculum.14906	Prevotella.13	Propionibacterium.12258	Propionibacterium.14368	Propionibacterium.12248	Propionibacterium.12836	Lactobacillus.15730
Propionibacterium.12597	Actinomycetales.13030	Actinomyces.14317	Bifidobacteriales.12495	Clostridiales.26794	Peptoniphilus.2661	Neisseria.12274	Granulicatella.15273	Prevotella.18837	Fusobacterium.11787	Streptococcus.15609	Actinomyces.16236	Selenomonas.1177	Propionibacterium.15194	Actinobacillus.16607	Prevotella.11603	Capnocytophaga.16367	Streptococcaceae.16986	Rothia.1172	Actinomyces.1539	Actinomyces.15835	Actinomycetales.11608	Streptococcus.18557	Ralstonia.18055	Campylobacter.11727	Corynebacterium.19054	Streptococcus.18708	Prevotella.11723	Flavobacteriaceae.14785	Corynebacterium.15267	Veillonella.11922	Streptococcus.18113	Gemella.21365	Cyanobacteria.12804	Clostridiales.12169	Propionibacterium.14872	Propionibacterium.11986	Corynebacteriaceae.13078	Corynebacterium.14916	Bacteroides.13004	Propionibacterium.12259	Ruminococcaceae.14398	Finegoldia.1225	Oxalobacter.1285	Anoxybacillus.1575
Staphylococcus.12601	Sphingomonadaceae.13032	Leptotrichia.14349	Ruminococcaceae.12496	Root.26812	Abiotrophia.26644	Streptococcus.12276	Granulicatella.15296	Actinomyces.1890	Veillonella.11793	Treponema.1563	Clostridiales.16257	CW040.11783	Actinomyces.1520	Prevotella.16616	Prevotella.11606	Streptococcus.16371	Prevotella.17016	Prevotella.11723	Streptococcus.15430	Leptotrichia.15855	Campylobacter.11609	Lachnospiraceae.1856	Veillonella.18081	Gemella.11728	Streptococcus.19062	Fusobacterium.18724	Neisseriaceae.11725	Streptococcus.14787	Alistipes.15271	Porphyromonas.11923	Eubacterium.18127	Gemella.21441	Peptoniphilus.1281	Propionibacterium.12176	Catenibacterium.14877	Propionibacterium.11987	Rothia.13080	Propionibacterium.14927	Bacteroides.13020	Corynebacterium.1227	Verrucomicrobiales.14406	Propionibacterium.12251	Propionibacterium.12852	EW055.15751
Propionibacterium.12604	Porphyromonas.13043	Propionibacterium.14357	Prevotellaceae.1250	Clostridiales.26857	Coprococcus.26646	Haemophilus.1229	Prevotella.15312	Capnocytophaga.18903	Prevotella.11807	Gemella.15656	Treponema.16258	Actinomyces.11784	Actinomyces.15224	Capnocytophaga.16624	Campylobacter.11609	Firmicutes.16378	Propionibacterium.17025	Neisseria.11736	Streptococcus.15436	Actinomyces.15865	Neisseria.11611	Veillonella.18592	Prevotella.18129	Flavobacteriaceae.1173	Streptococcus.19070	Porphyromonas.18739	Gemella.11728	Selenomonas.14804	Granulicatella.15273	Granulicatella.11929	Haemophilus.18135	Lactobacillus.2156	Propionibacterium.12817	Propionibacterium.12189	Streptococcus.14897	Corynebacteriaceae.1199	Corynebacterium.13082	Staphylococcus.14928	Bacteroides.13028	Leptotrichia.12275	Neisseria.14410	Prevotella.12252	Corynebacterium.12866	Propionibacterium.15757
Corynebacteriaceae.12607	Flavobacteriaceae.13044	Parabacteroides.14361	Bacteroides.12509	Bacteroidales.2692	Root.26680	Streptococcus.12293	Oribacterium.15316	Prevotella.18907	Streptococcus.11810	Haemophilus.15681	Megasphaera.16302	Actinomyces.11790	Bacteroides.15235	Thauera.1664	Neisseria.11611	Actinomyces.16382	Streptococcus.17036	Haemophilus.11738	Leptotrichia.15445	Actinomyces.15883	Rothia.11615	Streptococcus.18610	Haemophilus.18135	TM7.3.11733	Streptococcus.19164	Herbaspirillum.18754	Neisseria.11736	Prevotella.14854	Porphyromonas.15279	Fusobacterium.11934	Streptococcus.18177	Corynebacterium.21595	Streptococcus.12823	Alistipes.12204	Prevotella.149	Propionibacterium.11996	Propionibacterium.13099	Propionibacterium.14953	Mitsuokella.1304	Propionibacterium.12291	Streptococcus.14451	Propionibacterium.12258	Oribacterium.12878	Streptococcus.15760
Gemella.12616	Neisseria.13051	Bacteroides.14362	Coriobacteriales.1251	Root.26931	Streptococcus.26706	Gemella.12297	Porphyromonas.15320	Selenomonas.18909	Selenomonas.11816	Bacteroides.15700	Bacteroidales.1633	Veillonella.11793	Campylobacter.15243	Streptococcus.16660	Actinomyces.11612	Actinomyces.1640	Gemella.17046	Prevotella.11739	Streptococcus.15446	Streptococcus.15915	Streptococcus.11623	Porphyromonas.18619	Catonella.18189	Fusobacterium.11734	Streptococcus.19177	F16.18755	Rothia.1174	EW055.14858	Corynebacteriaceae.15280	Flavobacteriaceae.11940	CW040.18183	Prevotella.2161	Propionibacterium.12830	Propionibacterium.12209	Actinobaculum.14906	Propionibacterium.11998	Propionibacterium.13107	Parabacteroides.14969	Propionibacterium.13045	Janibacter.12295	Ruminococcaceae.14454	Prevotella.1226	Propionibacterium.12884	Staphylococcus.15784
Streptococcus.12620	Propionibacterium.13055	Mycobacterium.14364	Ruminococcaceae.1252	Bacteroidales.2694	Bacteroidales.2671	Streptococcus.123	Ruminococcus.15337	Haemophilus.18937	Granulicatella.1182	Veillonella.15706	Alistipes.16332	Fusobacterium.11804	Neisseriaceae.15245	Bacteroides.16666	Rothia.11615	Treponema.16424	Prevotella.17057	Rothia.1174	Streptococcus.15456	Prevotella.15919	Selenomonas.11629	Streptococcus.18632	Root.18193	Actinomyces.11735	Haemophilus.1919	F16.18775	Actinomyces.11741	Streptococcus.14861	EW055.15321	Streptococcus.11941	Root.18237	Neisseria.21618	Mobiluncus.12833	Propionibacterium.12213	Clostridiales.14914	Lactobacillus.12	Corynebacteriaceae.13129	Ruminococcus.14977	Neisseria.13051	Propionibacterium.12296	Roseburia.14465	Bacteroides.12279	Oscillospira.1289	Corynebacterium.1579
Corynebacteriaceae.12632	Brevibacterium.13061	Corynebacterium.14382	Haemophilus.12528	EW055.27	Clostridiales.26716	Streptococcus.12315	Prevotella.15339	Actinomyces.18946	Streptococcus.11824	Capnocytophaga.15724	Prevotella.16361	Prevotella.11807	Alistipes.15254	Streptococcus.16691	Actinomyces.11625	Lautropia.16444	Streptococcus.17065	Actinomyces.11741	Propionibacterium.15467	Prevotella.15979	Haemophilus.11630	Streptococcus.18637	Streptococcus.18199	Neisseria.11736	Streptococcus.19192	Prevotella.18788	Actinomyces.11742	Catenibacterium.14877	Faecalibacterium.15344	Actinomyces.11942	Capnocytophaga.18241	Corynebacterium.21713	Nocardioides.12843	Corynebacterium.12219	Streptococcus.14942	Lachnospiraceae.1200	Propionibacterium.13130	Flavobacteriaceae.15002	Corynebacterium.13069	Propionibacteriaceae.12301	Oribacterium.14468	Propionibacterium.12286	Streptococcus.12904	Propionibacterium.15817
Bacteroides.12640	Corynebacterium.13069	Propionibacterium.14389	Clostridiales.1253	Burkholderiales.2702	Actinomyces.26731	Capnocytophaga.12316	Prevotella.15360	Actinomyces.18955	Streptococcus.11826	Root.15743	Firmicutes.16378	Ruminococcus.1181	Alistipes.15271	Bacteroidales.1673	Streptococcus.11628	Haemophilus.16459	Actinomyces.17077	Actinomyces.11742	Prevotella.15471	Actinomyces.15990	Prevotella.11631	Streptococcus.1865	Finegoldia.182	Prevotella.11739	Haemophilus.19204	Streptococcus.18794	Prevotella.11749	Haemophilus.14883	Roseburia.15381	ClostridialesFamilyXI.IncertaeSedis.11944	Capnocytophaga.18260	Corynebacterium.21723	Prevotella.12855	Propionibacterium.12221	Veillonella.14946	Propionibacterium.12001	Bacteroides.13137	Moryella.1502	Propionibacteriaceae.13073	Curtobacterium.12306	Propionibacterium.14474	Janibacter.12295	Propionibacterium.12905	Propionibacterium.15826
Corynebacterium.12657	Propionibacteriaceae.13073	Bacillales.14393	Ruminococcus.12535	Ruminococcaceae.27061	Lachnospiraceae.26770	Streptococcus.12318	Capnocytophaga.15378	Veillonella.18966	Actinobacillus.1183	Actinomyces.15746	Actinomyces.16382	Streptococcus.11810	Porphyromonadaceae.1531	Veillonella.16765	Clostridiales.1163	Actinomyces.16474	Selenomonas.17097	Porphyromonas.1175	Actinobacillus.15478	Ruminococcus.1600	Propionibacterium.11636	Streptococcus.18667	Propionibacterium.18203	Porphyromonas.1175	Bacteroidales.19229	Streptococcus.18795	Actinomyces.11756	Streptococcus.14900	Flavobacteriaceae.15464	Haemophilus.11951	Porphyromonas.18275	F16.21751	Propionibacterium.12876	Actinomycetales.12222	Lactobacillus.14947	Propionibacterium.12008	Bacteroides.13150	Propionibacterium.15028	Desemzia.13076	Erysipelothrix.1231	Propionibacterium.1448	Propionibacterium.12296	Propionibacterium.12906	Propionibacterium.15842
Corynebacterium.12658	Actinomycetales.13075	Ruminococcaceae.14398	Bifidobacteriales.12537	Prevotella.27067	Haemophilus.26772	Actinomyces.12321	Rothia.15386	Corynebacterium.1898	Veillonella.11831	Fusobacterium.15750	Bulleidia.16409	Selenomonas.11816	Bulleidia.15319	Corynebacterium.16766	Prevotella.11631	Veillonella.16494	Root.17128	Actinomyces.11756	Actinomyces.15491	Neisseria.16011	Porphyromonas.11644	Veillonella.1868	Actinomyces.18219	Actinomyces.1176	Haemophilus.19241	EW055.18825	Leptotrichia.11766	Streptococcus.14915	Prevotella.15471	Prevotella.11955	Fusobacterium.18282	Dialister.21754	Prevotella.129	Actinomycetales.12225	Propionibacterium.14959	Bacteroides.1201	Propionibacterium.13155	Propionibacterium.15067	Rothia.13080	Streptococcus.12315	Propionibacterium.14483	Streptococcus.123	Hymenobacter.12908	Veillonella.15854
Propionibacterium.12659	Desemzia.13076	Bacteroides.14403	Haemophilus.12538	Lachnospiraceae.27078	Veillonellaceae.26792	Neisseria.12325	Alistipes.154	Actinomyces.19039	Streptococcus.11835	EW055.15751	Prevotella.1642	Granulicatella.1182	Porphyromonas.15320	Bacteroidales.16857	Gemella.11640	Fusobacterium.16517	Bacteroidales.17133	Clostridiales.11758	Propionibacterium.15495	Bacteroides.16016	Rothia.11646	F16.18690	Prevotella.18225	Leptotrichia.11766	Streptococcus.1927	Porphyromonas.18840	Streptococcus.11768	Bacteroides.14918	Corynebacterium.15496	Veillonella.11956	Prevotella.18289	Streptococcus.21777	Propionibacterium.12920	Propionibacterium.12229	Parabacteroides.14969	Corynebacterium.12014	Corynebacteriaceae.13157	Bacteroides.15075	Corynebacterium.13082	Actinomyces.12319	Neisseriaceae.14495	Corynebacterium.12300	Propionibacterium.12911	Propionibacterium.15858
Propionibacterium.12661	Corynebacteriaceae.13078	Propionibacterium.14418	Oscillospira.12553	Ruminococcaceae.27172	Ruminococcaceae.2683	Actinomyces.12329	Neisseria.15472	Fusobacterium.19052	Streptococcus.11843	Leptotrichia.15752	Dialister.16427	Streptococcus.11824	Prevotella.1534	Streptococcus.16861	Prevotella.11642	Rothia.16537	Actinomyces.17152	Selenomonas.1177	Propionibacterium.15510	ClostridialesFamilyXI.IncertaeSedis.16070	Gemella.11647	Prevotella.18736	Actinomyces.18229	Selenomonas.1177	Streptococcus.19292	Prevotella.18860	Prevotella.11782	Actinomyces.14919	Ruminococcus.155	Selenomonas.11969	Actinomycetales.18293	Clostridiales.21781	Propionibacterium.12924	Propionibacterium.12230	Ruminococcus.14977	Propionibacterium.12028	Propionibacterium.13161	Ruminococcaceae.15082	Porphyromonas.13091	Propionibacterium.1232	Streptococcus.14499	Staphylococcus.12308	Propionibacterium.12915	Prevotella.1588
[truncated: 9,819 more rows]

## Sheet: Table S3-1
Table S3-1. The parameters of Type-I power law extension (PLE-I) for community spatial heterogeneity and Type-III power law extension (PLE-III) for mixed-species population spatial aggregation
Sample site		Gender	Type-I PLE for the Community Spatial Heterogeneity								Type-III PLE for the Mixed-species
			b	SEb	ln(a)	SEln(a)	R	p	n		b	SEb	ln(a)	SEln(a)	R	p	n
Airways	Anterior nares	Male	2.41696	0.116697	6.2854	0.177006	0.911802	0	89		1.49968	0.00299456	2.09703	0.0103439	0.97482	0	13126
		Female	1.7069	0.0659377	5.6973	0.148144	0.951536	0	72		1.54345	0.00347757	2.16828	0.0115028	0.971398	0	11773
Gut	Stool	Male	2.05973	0.0869187	5.04406	0.0707467	0.926239	0	95		1.68206	0.00483342	2.78516	0.0123289	0.972751	0	6882
[truncated: 27 more rows]

## Sheet: Table S4-1
Table S4-1. Fitting the DAR models with 100 times of random permutations of samples for the male and female at each of the 15 microbiome sites
[truncated: 482 more rows]

[truncated: 3 more sheets: Table S5-6, Table S6-4, Table S6-5]
